# Supplementary material for: Identification of Selective Sweeps in the Domesticated Table and Wine Grape (Vitis vinifera L.)
Source: Front Plant Sci. 2020 May 14;11:572. doi: 10.3389/fpls.2020.00572 (PMC7240110; doi:10.3389/fpls.2020.00572)
Supplement: Supplementary file 1 [file Data_Sheet_1.xlsx]

## Sheet: Table S1
Supplementary Table 1 Summary of grapevine accessions. Commom breeding parents are highlited in red.
Sample ID	SRA ID	Vitis International Variety Catalogue (VIVC) Database ID	Latin Name	Cultivar Name (Common Name)	Usage	Native Distribution Range	Country of Origin	Cultivation (W: Wild; C: Cultivated)	Genetic Classification	Parent 1	VIVC ID and Usage of P1	Parent 2	VIVC ID and Usage of P2	Ploidy (N)	Fruit Skin Color	Sex of Flower	Sample Source	Note
TA-268	SRR5891978	16448	Vitis vinifera	Pizzutello	Wine, Table		Italy	C	Intraspecific Hybrid					2	Blanc	Hermaphrodite	Korea
TA-122	SRR5891689	5763	Vitis vinifera	Jingzaojing	Wine, Table, Raisin		China	C	Intraspecific Hybrid	Koenigin Der Weingaerten	6350; Wine, Table	Sultanine	12051; Wine, Table, Raisin	2	Blanc	Hermaphrodite	Beijing,China
TA-248	SRR5892059	1042	Vitis vinifera	Kabassia	Wine, Table		Moldova	C	Intraspecific Hybrid					2	Noir	Hermaphrodite	Russia
TA-256	SRR5891990	8193	Vitis vinifera	Muscat Blanc a Petits Grains	Wine, Table		Greece	C	Intraspecific Hybrid					2	Blanc	Hermaphrodite	Syria
TA-257	SRR5891855	17618	Vitis vinifera	Cabernet Suntory	Wine, Table		Japan	C	Intraspecific Hybrid	Koshu Sanjaku	6430; Wine, Table	Cabernet Sauvignon	1929; Wine	2	Noir	Hermaphrodite	Japan
TA-269	SRR5891859	10116	Vitis vinifera	Rkatsiteli	Wine, Table		Georgia	C	Intraspecific Hybrid					2	Blanc	Hermaphrodite	Georgia
TA-270	SRR5891860	10118	Vitis vinifera	Rkatsiteli vardisperi	Wine, Table		Georgia	C	Intraspecific Hybrid					2	Rose	Hermaphrodite	Unknown
TA-288	SRR5892056	122	Vitis vinifera	Regina	Wine, Table		Lebanon	C	Intraspecific Hybrid					2	Blanc	Hermaphrodite	Korea
TA-292	SRR5891769	2493	Vitis vinifera	Chasselas Rose	Wine, Table		France	C	Intraspecific Hybrid					2	Rose	Hermaphrodite	Japan
TA-293	SRR5891633	3904	Vitis vinifera	Emperor	Wine, Table, Raisin		United States	C	Intraspecific Hybrid					2	Rouge	Hermaphrodite	Japan
TA-295	SRR5891616	6249	Vitis vinifera	Kirovabadsky	Wine, Table		Azerbaijan	C	Intraspecific Hybrid					2	Blanc	Hermaphrodite	Russia
TA-85	SRR5891828	2501	Vitis vinifera	Chasselas Rouge	Wine, Table		Switzerland	C	Intraspecific Hybrid					2	Rouge	Hermaphrodite	Korea
TA-103	SRR5891788	12051	Vitis vinifera	Thompson Seedless	Wine, Table, Raisin		Turkey	C	Intraspecific Hybrid					2	Blanc	Hermaphrodite	Xinjiang, China	aka. Sultanina Ancient cultivar?? Major raisin grape.
TA-92	SRR5891895	9567	Vitis vinifera	Pobeda	Wine, Table		Uzbekistan	C	Intraspecific Hybrid	Ahmar Derani	133; Table	Muscat Hamburg	8226; Wine, Table	2	Noir	Hermaphrodite	Uzbekistan
TA-97	SRR5891885	16372	Vitis vinifera	Ribier Noir	Wine, Table		France	C	Intraspecific Hybrid	Heunisch Weiss	5374; Wine	?	-	2	Noir	Hermaphrodite	Unknown
TA-260	SRR5891991	8241	Vitis vinifera	Flame Muscat	Wine, Table, Raisin		Greece	C	Intraspecific Hybrid	Muscat A Petits Grains Blancs	8193; Wine, Table	Heptakilo	5207; Wine, Table	2	Blanc	Hermaphrodite	Shanghai,China
TA-262	SRR5891787	8226	Vitis vinifera	Muscat Hamburg	Wine, Table		United Kingdom	C	Intraspecific Hybrid	Schiava grossa	10823; Wine, Table	Muscat Of Alexandria	8241; Wine, Table, Raisin	2	Noir	Hermaphrodite	England
TA-264	SRR5891993	6350	Vitis vinifera	Queen of Vineyard	Wine, Table		Hungary	C	Intraspecific Hybrid	Afus Ali	122; Wine, Table	Csaba Gyoengye	9166; Wine, Table	2	Blanc	Hermaphrodite	Hungary
TA-19	SRR5891683	140	Vitis vinifera	Flame Tokay	Wine, Table		Algeria	C	Intraspecific Hybrid					2	Rouge	Hermaphrodite	Spain
TA-14	SRR5891786	1065	Vitis vinifera	Beauty Seedless	Wine, Table		United States	C	Intraspecific Hybrid	Koenigin Der Weingaerten	6350; Wine, Table	Kishmish Chernyi	6256; Wine, Table, Raisin	2	Noir	Hermaphrodite	California,America
TA-170	SRR5891985	8241	Vitis vinifera	Muscat of Alexandria	Wine, Table, Raisin		Greece	C	Intraspecific Hybrid	Muscat A petits Grains Blancs	8193; Wine, Table	Heptakilo	5207; Wine, Table	2	Blanc	Hermaphrodite	Alexandria,Egypt
TA-178	SRR5891979	5582	Vitis vinifera	Italia	Wine, Table		Italy	C	Intraspecific Hybrid	Bicane	1341; Wine, Table	Muscat Hamburg	8226; Wine, Table	2	Blanc	Hermaphrodite	Italy
TA-180	SRR5892050	2473	Vitis vinifera	Chasselas Blanc	Wine, Table		unknown	C	Intraspecific Hybrid					2	Blanc	Hermaphrodite	Korea
TA-68	SRR5891980	10823	Vitis vinifera	Schiava Grossa	Wine, Table		Italy	C	Intraspecific Hybrid					2	Noir	Hermaphrodite	Japan
TA-394	SRR5891729	14660	Vitis vinifera	Aishenmeigui	Wine, Table		China	C	Intraspecific Hybrid	Muscat Hamburg	8226; Wine, Table	Jingzaojing	5763; Wine, Table. Raisin;	2	Noir	Hermaphrodite	Beijing,China
TA-367	SRR5891897	2473	Vitis vinifera	Chasselas Blanc2	Wine, Table		unknown	C	Intraspecific Hybrid					2	Blanc	Hermaphrodite	Unknown
TA-6142	SRR5891986	5314	Vitis vinifera	Harslevelu	Wine, Table		Hungary	C	Intraspecific Hybrid	Furmint	4292; Wine	?	-	2	Blanc	Hermaphrodite	Hungary
TA-342	SRR5891619	1049	Vitis vinifera	Bayan Shirei	Wine, Table		Azerbaijan	C	Intraspecific Hybrid					2	Blanc	Hermaphrodite	Russia
TA-330	SRR5891899	13154	Vitis vinifera	Volga Don	Wine, Table		Uzbekistan	C	Intraspecific Hybrid	Katta Kurgan	6040; Wine, Table	Sabalkanskoi	10432; Table	2	Blanc	Hermaphrodite	Uzbekistan
TA-337	SRR5892057	122	Vitis vinifera	Bolgar	Wine, Table		Lebanon	C	Intraspecific Hybrid					2	Blanc	Hermaphrodite	Turkey
TA-121	SRR5892030	23078	Vitis vinifera	Jingmi	Table		China	C	Intraspecific Hybrid	Jingxiu	23245; Table	Xiangfei	23248; Table	2	Blanc	Hermaphrodite	Beijing,China
TA-123	SRR5892026	23074	Vitis vinifera	Jingcui	Table		China	C	Intraspecific Hybrid	Jingxiu	23245; Table	Xiangfei	23248; Table	2	Blanc	Hermaphrodite	Beijing,China
TA-231	SRR5891829	13031	Vitis vinifera	Victoria	Table		Romania	C	Intraspecific Hybrid	Cardinal	2091; Wine, Table	Afus Ali	122; Wine, Table	2	Blanc	Hermaphrodite	Romania
TA-271	SRR5891830	21384	Vitis vinifera	Muscatny	Table		Russion Federation	C	Intraspecific Hybrid	Chaouch	19106; Table	Muscat fleur D'oranger	8221； Wine, Table	2	Blanc	Hermaphrodite	Russia
TA-272	SRR5891896	10114	Vitis vinifera	Rizamat	Table		Uzbekistan	C	Intraspecific Hybrid	Katta Kurgan	6040; Wine, Table	Parkent	8492; Wine, Table	2	Rouge	Hermaphrodite	Russia
TA-281	SRR5891898	12834	Vitis vinifera	Uva Sacra	Table		unknown	C	Intraspecific Hybrid					2	Blanc	Hermaphrodite	Korea
TA-289	SRR5891634	4022	Vitis vinifera	Exotic	Table		United States	C	Intraspecific Hybrid	Ahmeur Bou Ahmeur	140; Wine, Table	Alphonse Lavallee	349; Wine, Table, Raisin	2	Noir	Hermaphrodite	Korea
TA-298	SRR5891597	19836	Vitis vinifera	Ruby Ohkubo	Table		Japan	C	Intraspecific Hybrid					2	Rouge	Hermaphrodite	Japan
TA-84	SRR5891742	8475	Vitis vinifera	Neo Muscat	Table		Japan	C	Intraspecific Hybrid	Muscat of Alexandria	8241; Wine, Table, Raisin	Koshu Sanjaku	6430; Wine, Table	2	Blanc	Hermaphrodite	Japan
TA-86	SRR5891694	14161	Vitis vinifera	Zaomanao	Table		China	C	Intraspecific Hybrid	Muscat Hamburg	8226; Wine, Table	Jingzaojing	5763; Wine, Table, Raisin	2	Rouge	Hermaphrodite	Beijing,China
TA-99	SRR5891933	19835	Vitis vinifera	Neomat	Table		Japan	C	Intraspecific Hybrid	Neo Muscat	8475; Table	Rizamat	10114; Table	2	Rouge	Hermaphrodite	Japan
TA-108	SRR5891982	19829	Vitis vinifera	Benibato	Table		Japan	C	Intraspecific Hybrid	Beni Sanjaku	15891; Table	Sekirei	15857; Table	2	Rouge	Hermaphrodite	Japan
TA-89	SRR5892032	15979	Vitis vinifera	Jingfeng	Table		China	C	Intraspecific Hybrid	Koenigin Der Weingaerten	6350; Wine, Table	Kishmish Rozovyi	6270; Table, Raisin	2	Rouge	Hermaphrodite	Beijing,China
TA-96	SRR5891692	23248	Vitis vinifera	Xiangfei	Table		China	C	Intraspecific Hybrid	73-7-6 (Muskat Hamburg x Pearl of Csaba)	-	Cardinal	2091; Wine, Table	2	Blanc	Hermaphrodite	Beijing,China
TA-259	SRR5891823	15997	Vitis vinifera	Guibao	Table		China	C	Intraspecific Hybrid	Ispisar	5578; Table	Muscat vira	8296; Wine	2	Rouge	Hermaphrodite	Shanxi,China
TA-261	SRR5892033	14518	Vitis vinifera	Jingkejing	Table		China	C	Intraspecific Hybrid	French Blue	-	Kishmish Rozovyi	6270; Table, Raisin	2	Rouge	Hermaphrodite	Beijing,China
TA-265	SRR5891987	4830	Vitis vinifera	Gloria Hungariae	Table		Hungary	C	Intraspecific Hybrid	Ezereves Magyarorszag Emleke	4025; Wine, Table	Thalloczy Lajos	12414; Table	2	Blanc	Hermaphrodite	Hungary
TA-18	SRR5891771	15980	Vitis vinifera	Zexiang	Table		China	C	Intraspecific Hybrid	Muscat Hamburg	8226; Wine, Table	Longyan	6896; Wine, Table	2	Blanc	Hermaphrodite	Shandong,China
TA-21	SRR5891824	15999	Vitis vinifera	Fenghuang NO.51	Table		China	C	Intraspecific Hybrid	Cardinal	2091; Wine, Table	Muscat Of Alexandria	8241; Wine, Table, Raisin	2	Rouge	Hermaphrodite	Dalian,China
TA-23	SRR5892045	9972	Vitis vinifera	Red Globe	Table		United States	C	Intraspecific Hybrid	OLMO L 12-80	24430; Table	OLMO S 45- 48	24431; Table	2	Rouge	Hermaphrodite	California,America
TA-24	SRR5891834	14781	Vitis vinifera	Augusta	Table		Romania	C	Intraspecific Hybrid	Italia	5582; Wine, Table	Koenigin Der Weingaerten	6350; Wine, Table	2	Blanc	Hermaphrodite	Bucharest,Romania
TA-25	SRR5891682	13384	Vitis vinifera	Zana	Table		Albania	C	Intraspecific Hybrid					2	Rouge	Hermaphrodite	California,America
TA-27	SRR5891749	15850	Vitis vinifera	Unicorn	Table		Japan	C	Intraspecific Hybrid					2	Rouge	Hermaphrodite	Japan
TA-10	SRR5891629	2624	Vitis vinifera	Christmas Rose	Table		United States	C	Intraspecific Hybrid	OLMO S 44- 35 C	25430; -	OLMO 9- 117 D	25431; -	2	Rouge	Hermaphrodite	United States
TA-11	SRR5891848	24716	Vitis vinifera	Jingzijing	Table		China	C	Intraspecific Hybrid	Koenigin Der Weingaerten	6350; Wine, Table	Kishmish Rozovyi	6270; Table, Raisin	2	Noir	Hermaphrodite	Beijing,China
TA-15	SRR5891782	1472	Vitis vinifera	Blush Seedless	Table		United States	C	Intraspecific Hybrid	Emperor	3904; Wine, Table, Raisin	Davis Z 4- 87	18987; Table	2	Rouge	Hermaphrodite	California,America
TA-17	SRR5892047	10314	Vitis vinifera	Ruby Seedless	Table		United States	C	Intraspecific Hybrid	Emperor	3904; Wine, Table, Raisin	Sultana Moscata	12050; Table	2	Rouge	Hermaphrodite	California,America
TA-174	SRR5891687	24734	Vitis vinifera	Jingyan	Table		China	C	Intraspecific Hybrid	Jingxiu	23245; Table	Xiangfei	23248; Table	2	Rose	Hermaphrodite	Beijing,China
TA-176	SRR5891686	15978	Vitis vinifera	Jingyu	Table		China	C	Intraspecific Hybrid	Italia	5582; Wine, Table	Koenigin Der Weingaerten	6350; Wine, Table	2	Blanc	Hermaphrodite	Beijing,China
TA-179	SRR5891615	15859	Vitis vinifera	Ruby Okuyama	Table		Brazil	C	Intraspecific Hybrid					2	Rouge	Hermaphrodite	Baxi
TA-112	SRR5891695	13300	Vitis vinifera	Yan 73	Wine		China	C	Intraspecific Hybrid	Muscat Hamburg	8226; Wine, Table	Alicante Henri Boushet	304; Wine	2	Noir	Hermaphrodite	Yantai, China
TA-235	SRR5891866	11480	Vitis vinifera	Semillon	Wine		France	C	Intraspecific Hybrid					2	Blanc	Hermaphrodite	Bordeaux,France
TA-236	SRR5891868	6123	Vitis vinifera	Kerner	Wine		Germany	C	Intraspecific Hybrid	Schiava grossa	10823; Wine, Table	Riesling Weiss	10077; Wine	2	Blanc	Hermaphrodite	Japan
TA-238	SRR5891778	2455	Vitis vinifera	Chardonnay	Wine		France	C	Intraspecific Hybrid	Heunisch Weiss	5374; Wine	Pinot Noir	9279; Wine	2	Blanc	Hermaphrodite	Bourgogne,France
TA-240	SRR5891643		Vitis vinifera	Bujiesuli	Wine			C	Intraspecific Hybrid					2		Hermaphrodite	Russia
TA-241	SRR5891890	7657	Vitis vinifera	Merlot	Wine		France	C	Intraspecific Hybrid	Magdeleine Noire Des Charentes	22717; Wine	Cabernet Franc	1927; Wine	2	Noir	Hermaphrodite	Bordeaux,France
TA-242	SRR5891863	11748	Vitis vinifera	Syrah	Wine		France	C	Intraspecific Hybrid	Mondeuse Blanche	7919; Wine	Dureza	22231; Wine	2	Noir	Hermaphrodite	Middle East
TA-244	SRR5892058	7138	Vitis vinifera	Maiskii Chernyi	Wine		Moldova	C	Intraspecific Hybrid					2	Noir	Hermaphrodite	Russia
TA-247	SRR5891635		Vitis vinifera	Cubupbkabbiu	Wine			C	Intraspecific Hybrid					2		Hermaphrodite	Russia
TA-249	SRR5891827	4461	Vitis vinifera	Carignane	Wine		Spain	C	Intraspecific Hybrid					2	Noir	Hermaphrodite	Spain
TA-254	SRR5891775	2109	Vitis vinifera	Cabernet Gernischet	Wine		France	C	Intraspecific Hybrid	Moural	2435; Wine	Cabernet Franc	1927; Wine	2	Noir	Hermaphrodite	Unknown
TA-273	SRR5891961		Vitis vinifera	Ugni Blanc	Wine			C	Intraspecific Hybrid					2		Hermaphrodite	Unknown
TA-280	SRR5891776	1929	Vitis vinifera	Cabernet Sauvignon	Wine		France	C	Intraspecific Hybrid	Cabernet Franc	1927; Wine	Sauvignon Blanc	10790; Wine	2	Noir	Hermaphrodite	Bordeaux,France
TA-283	SRR5892062	17621	Vitis vinifera	Riesling Forte	Wine		Japan	C	Intraspecific Hybrid	Koshu Sanjaku	6430; Wine, Table	Riesling	-	2	Blanc	Hermaphrodite	Unknown
TA-284	SRR5891601	15099	Vitis vinifera	Riesling Lion	Wine		Japan	C	Intraspecific Hybrid	Koshu Sanjaku	6430; Wine, Table	Riesling	-	2	Blanc	Hermaphrodite	Japan
TA-285	SRR5891598	15150	Vitis vinifera	Suntory Blanc	Wine		Japan	C	Intraspecific Hybrid	Koshu Sanjaku	6430; Wine, Table	Cabernet Sauvignon	1929; Wine	2	Blanc	Hermaphrodite	Japan
TA-291	SRR5891959		Vitis vinifera	Xiaogongzi	Wine			C	Intraspecific Hybrid					2		Hermaphrodite	Japan
TA-173	SRR5891884	13217	Vitis vinifera	Riesling Italian	Wine		France	C	Intraspecific Hybrid					2	Blanc	Hermaphrodite	Italy
TA-183	SRR5891774	1927	Vitis vinifera	Cabernet Franc	Wine		France	C	Intraspecific Hybrid					2	Noir	Hermaphrodite	Bordeaux,France
TA-362	SRR5891888	9272	Vitis vinifera	Pinot Blanc	Wine		France	C	Intraspecific Hybrid					2	Blanc	Hermaphrodite	France
TA-379	SRR5891886	9279	Vitis vinifera	Pinot Noir	Wine		France	C	Intraspecific Hybrid					2	Noir	Hermaphrodite	Bourgogne,France
TA-301	SRR5891992	974	Vitis vinifera	Barbera nera	Wine		Italy	C	Intraspecific Hybrid					2	Noir	Hermaphrodite	Italy
TA-397	SRR5891773	312	Vitis vinifera	Aligote	Wine		France	C	Intraspecific Hybrid	Heunisch Weiss	5374; Wine	Pinot	-	2	Blanc	Hermaphrodite	Bourgogne,France
TA-398	SRR5891620	11805	Vitis vinifera	Silvaner Gruen	Wine		Austria	C	Intraspecific Hybrid	Savagnin = Traminer	-	Oesterreichisch Weiss	16840; Wine	2	Blanc	Hermaphrodite	Austria
TA-369	SRR5891887	9275	Vitis vinifera	Pinot Gris	Wine		France	C	Intraspecific Hybrid					2	Gris	Hermaphrodite	Bourgogne,France
TA-5895	SRR5891869	4572	Vitis vinifera	Regent	Wine		Germany	C	Intraspecific Hybrid	Diana	3547; Wine	Chambourcin	2436; Wine	2	Noir	Hermaphrodite	Germany
TA-6143	SRR5891862	22139	Vitis vinifera	Sapena	Wine		Georgia	C	Intraspecific Hybrid					2	Blanc	Female	Georgia,America
TA-334	SRR5891981	10680	Vitis vinifera	Sangiovese	Wine		Italy	C	Intraspecific Hybrid	Foglia Tonda N	4171; Wine	?	-	2	Noir	Hermaphrodite	Italy
TA-329	SRR5891989	10077	Vitis vinifera	Riesling	Wine		Germany	C	Intraspecific Hybrid	?	-	Heunisch Weiss	5374; Wine	2	Blanc	Hermaphrodite	German
TA-417	SRR5891893	10790	Vitis vinifera	Sauvignon Blanc	Wine		France	C	Intraspecific Hybrid					2	Blanc	Hermaphrodite	French
TA-5607	SRR5891676		V. vinifera ssp. sylvestris	Wild Grape	Progenitor of wine grapes, Genetic resource	Africa, Asia -Temperate, Europe		W						2		Unknown	Germany
TA-6147	SRR5891677		V. vinifera ssp. sylvestris	Wild Grape	Progenitor of wine grapes, Genetic resource	Africa, Asia -Temperate, Europe		W						2		Unknown	United States
TA-6187	SRR5891707		V. vinifera ssp. sylvestris	Wild Grape	Progenitor of wine grapes, Genetic resource	Africa, Asia -Temperate, Europe		W						2		Unknown	Germany
TA-6198	SRR5891710		V. vinifera ssp. sylvestris	Wild Grape	Progenitor of wine grapes, Genetic resource	Africa, Asia -Temperate, Europe		W						2		Female	Germany
TA-6204	SRR5891717		V. vinifera ssp. sylvestris	Wild Grape	Progenitor of wine grapes, Genetic resource	Africa, Asia -Temperate, Europe		W						2		Female	Germany
TA-6207	SRR5891716		V. vinifera ssp. sylvestris	Wild Grape	Progenitor of wine grapes, Genetic resource	Africa, Asia -Temperate, Europe		W						2		Unknown	Germany
TA-6211	SRR5891712		V. vinifera ssp. sylvestris	Wild Grape	Progenitor of wine grapes, Genetic resource	Africa, Asia -Temperate, Europe		W						2		Unknown	Germany
TA-6213	SRR5891720		V. vinifera ssp. sylvestris	Wild Grape	Progenitor of wine grapes, Genetic resource	Africa, Asia -Temperate, Europe		W						2		Female	Germany
TA-6216	SRR5891613		V. vinifera ssp. sylvestris	Wild Grape	Progenitor of wine grapes, Genetic resource	Africa, Asia -Temperate, Europe		W						2		Female	Germany
TA-6220	SRR5891611		V. vinifera ssp. sylvestris	Wild Grape	Progenitor of wine grapes, Genetic resource	Africa, Asia -Temperate, Europe		W						2		Unknown	Germany
TA-6222	SRR5891612		V. vinifera ssp. sylvestris	Wild Grape	Progenitor of wine grapes, Genetic resource	Africa, Asia -Temperate, Europe		W						2		Unknown	Germany
TA-6223	SRR5891609		V. vinifera ssp. sylvestris	Wild Grape	Progenitor of wine grapes, Genetic resource	Africa, Asia -Temperate, Europe		W						2		Unknown	Germany
TA-6224	SRR5891610		V. vinifera ssp. sylvestris	Wild Grape	Progenitor of wine grapes, Genetic resource	Africa, Asia -Temperate, Europe		W						2		Female	Germany
TA-6230	SRR5891606		V. vinifera ssp. sylvestris	Wild Grape	Progenitor of wine grapes, Genetic resource	Africa, Asia -Temperate, Europe		W						2		Female	Germany
TA-6233	SRR5891941		V. vinifera ssp. sylvestris	Wild Grape	Progenitor of wine grapes, Genetic resource	Africa, Asia -Temperate, Europe		W						2		Male	Germany
TA-6234	SRR5891940		V. vinifera ssp. sylvestris	Wild Grape	Progenitor of wine grapes, Genetic resource	Africa, Asia -Temperate, Europe		W						2		Male	Germany
TA-6236	SRR5891942		V. vinifera ssp. sylvestris	Wild Grape	Progenitor of wine grapes, Genetic resource	Africa, Asia -Temperate, Europe		W						2		Male	Germany
TA-6238	SRR5891936		V. vinifera ssp. sylvestris	Wild Grape	Progenitor of wine grapes, Genetic resource	Africa, Asia -Temperate, Europe		W						2		Unknown	Germany
TA-6239	SRR5891939		V. vinifera ssp. sylvestris	Wild Grape	Progenitor of wine grapes, Genetic resource	Africa, Asia -Temperate, Europe		W						2		Female	Germany
TA-6242	SRR5891938		V. vinifera ssp. sylvestris	Wild Grape	Progenitor of wine grapes, Genetic resource	Africa, Asia -Temperate, Europe		W						2		Male	Germany
TA-6245	SRR5891878		V. vinifera ssp. sylvestris	Wild Grape	Progenitor of wine grapes, Genetic resource	Africa, Asia -Temperate, Europe		W						2		Unknown	Germany
TA-6246	SRR5891879		V. vinifera ssp. sylvestris	Wild Grape	Progenitor of wine grapes, Genetic resource	Africa, Asia -Temperate, Europe		W						2		Male	Germany
TA-6247	SRR5891880		V. vinifera ssp. sylvestris	Wild Grape	Progenitor of wine grapes, Genetic resource	Africa, Asia -Temperate, Europe		W						2		Female	Germany
TA-6250	SRR5891874		V. vinifera ssp. sylvestris	Wild Grape	Progenitor of wine grapes, Genetic resource	Africa, Asia -Temperate, Europe		W						2		Male	Germany
TA-6254	SRR5891876		V. vinifera ssp. sylvestris	Wild Grape	Progenitor of wine grapes, Genetic resource	Africa, Asia -Temperate, Europe		W						2		Unknown	Germany
TA-6255	SRR5891877		V. vinifera ssp. sylvestris	Wild Grape	Progenitor of wine grapes, Genetic resource	Africa, Asia -Temperate, Europe		W						2		Unknown	Germany
TA-6257	SRR5891883		V. vinifera ssp. sylvestris	Wild Grape	Progenitor of wine grapes, Genetic resource	Africa, Asia -Temperate, Europe		W						2		Unknown	Germany
TA-6259	SRR5891763		V. vinifera ssp. sylvestris	Wild Grape	Progenitor of wine grapes, Genetic resource	Africa, Asia -Temperate, Europe		W						2		Unknown	Germany
TA-6262	SRR5891761		V. vinifera ssp. sylvestris	Wild Grape	Progenitor of wine grapes, Genetic resource	Africa, Asia -Temperate, Europe		W						2		Female	Germany
TA-6263	SRR5891768		V. vinifera ssp. sylvestris	Wild Grape	Progenitor of wine grapes, Genetic resource	Africa, Asia -Temperate, Europe		W						2		Unknown	Germany

## Sheet: Table S2
Supplementary Table 2 Phenotype of cultivated grapevine accessions.
Sample ID	Usage	Berry_Weight 2015_(g)	Berry_Weight 2016_(g)	Berry_Weight 2017_(g)	Berry_Weight mean_(g)	Berry_Shape 2016_(length/width)	Berry_Shape 2017_(length/width)	Berry_Shape mean	Number_of_Seed 2016	Number_of_Seed 2017	Number_of_Seed mean	Brix 2015	Brix 2016	Brix 2017	Brix mean	Sucrose (mg/ml)	Glucose (mg/ml)	Fructose (mg/ml)	Total_sugar (mg/ml)	Tartaric_acid (mg/ml)	Malic_acid (mg/ml)	Total_acid (mg/ml)	Panicle_Type	Hexanal (µg/kg)	2-hexenal (µg/kg)	Nonanal (µg/kg)	Benzeneacetaldehyde (µg/kg)	(E)-2-hexen-1-ol (µg/kg)	Damascenone (µg/kg)	3-octanone (µg/kg)	Tetradecane (µg/kg)	Propyl_2-ethylhexanoate (µg/kg)
TA-268	Wine, Table	NaN	NaN	NaN	NaN	NaN	NaN	NaN	NaN	NaN	NaN	NaN	NaN	NaN	NaN	NaN	NaN	NaN	NaN	NaN	NaN	NaN	NaN	NaN	NaN	NaN	NaN	NaN	NaN	NaN	NaN	NaN
TA-122	Wine, Table, Raisin	3.099	3.58	2.97	3.216	1.425	1.39	1.408	NaN	0	0	NaN	14.32	13.06	13.69	3.49	59.839	49.583	112.912	3.724	1.272	4.996	1	53.523	115.927	1.408	0.903	NaN	NaN	0.898	0.458	0.429
TA-248	Wine, Table	4.65	NaN	4.1	4.375	NaN	1.1	1.1	NaN	2.6	2.6	13.4	NaN	12.6	13	8.381	68.711	58.52	135.612	3.588	2.71	6.298	3	184.279	245.882	2.189	0.967	NaN	NaN	1.67	0.773	NaN
TA-256	Wine, Table	2.07	2.92	1.99	2.327	1.049	0.97	1.01	NaN	3.1	3.1	14.1	11.73	12.31	12.713	6.967	80.445	74.767	162.179	4.804	1.729	6.532	1	NaN	NaN	1.938	1.993	NaN	0.623	1.263	3.654	1.621
TA-257	Wine, Table	NaN	1.915	2	1.958	1.067	1.07	1.069	2.4	2.5	2.45	NaN	14.81	14.74	14.775	NaN	NaN	NaN	NaN	NaN	NaN	NaN	NaN	NaN	NaN	NaN	NaN	NaN	NaN	NaN	NaN	NaN
TA-269	Wine, Table	2.413	2.839	2.27	2.507	1.123	1.12	1.122	2.4	1.6	2	14.65	15.27	15.61	15.177	0	45.894	39.2	85.394	6.081	3.524	9.606	1	30.132	148	0.765	1.835	17.776	0.414	NaN	NaN	0.769
TA-270	Wine, Table	1.71	1.799	1.7	1.736	1.059	1	1.03	2	2.3	2.15	16.7	13.42	18.9	16.34	4.161	67.917	53.556	125.634	4.584	3.494	8.079	3	153.661	191.02	1.124	3.909	9.118	0.579	2.377	0.444	NaN
TA-288	Wine, Table	1.527	4.136	4.51	3.391	1.123	1.1	1.112	2	3.5	2.75	14.1	12.76	18.9	15.253	0.624	44.31	41.125	86.059	4	0.338	4.338	1	40.524	106.43	1.484	0.847	15.691	0.395	NaN	0.539	NaN
TA-292	Wine, Table	3.693	5.335	5.96	4.996	1.155	1.1	1.128	3.2	3.2	3.2	13.88	12.55	14.4	13.61	0.9	60.295	50.632	111.828	4.533	2.596	7.129	1	89.899	272.842	2.862	1.637	27.153	1.248	3.848	1.038	0.484
TA-293	Wine, Table, Raisin	NaN	NaN	5.14	5.14	NaN	1.2	1.2	NaN	1.9	1.9	NaN	NaN	13	13	NaN	NaN	NaN	NaN	NaN	NaN	NaN	NaN	NaN	NaN	NaN	NaN	NaN	NaN	NaN	NaN	NaN
TA-295	Wine, Table	4.663	3.585	4.75	4.333	1.543	1.4	1.472	2	3.2	2.6	15.1	15.98	15.3	15.46	1.363	67.787	56.358	125.507	3.02	1.854	4.874	3	151.878	73.108	2.864	9.613	24.057	0.607	2.703	1.43	0.565
TA-85	Wine, Table	2.062	2.911	2.08	2.351	1.009	1	1.005	2.1	2.3	2.2	12.56	12.43	14.8	13.263	0	38.568	36.518	75.086	5.958	1.174	7.132	1	81.922	158.604	0.84	2.792	22.038	NaN	1.136	0.562	0.785
TA-103	Wine, Table, Raisin	1.468	2.34	2.53	2.113	1.299	1.27	1.285	0	0	0	14.167	14.44	11.81	13.472	1.098	46.484	45.105	92.686	5.417	0.756	6.173	1	81.983	179.628	2.136	1.599	6.526	0.194	1.493	NaN	0.375
TA-92	Wine, Table	NaN	NaN	NaN	NaN	NaN	NaN	NaN	NaN	NaN	NaN	NaN	NaN	NaN	NaN	NaN	NaN	NaN	NaN	NaN	NaN	NaN	NaN	NaN	NaN	NaN	NaN	NaN	NaN	NaN	NaN	NaN
TA-97	Wine, Table	5.469	NaN	7.41	6.44	NaN	1	1	NaN	3.1	3.1	16.27	NaN	13.1	14.685	NaN	NaN	NaN	NaN	NaN	NaN	NaN	NaN	NaN	NaN	NaN	NaN	NaN	NaN	NaN	NaN	NaN
TA-260	Wine, Table, Raisin	6.79	NaN	4.16	5.475	NaN	1.1	1.1	NaN	1.2	1.2	14.3	NaN	14.2	14.25	NaN	NaN	NaN	NaN	NaN	NaN	NaN	NaN	NaN	NaN	NaN	NaN	NaN	NaN	NaN	NaN	NaN
TA-262	Wine, Table	4.63	4.104	4.89	4.541	1.15	1.2	1.175	2.1	1.9	2	17.8	16.96	17.5	17.42	8.418	106.074	97.333	211.825	3.132	1.979	5.111	1	186.011	170.432	3.18	3.297	16.435	NaN	0.999	1.153	NaN
TA-264	Wine, Table	4.971	6.171	6.438	5.86	1.142	1.15	1.146	NaN	2.8	2.8	NaN	11.04	11.43	11.235	1.918	46.44	36.505	84.863	3.17	2.046	5.216	1	NaN	NaN	NaN	NaN	NaN	NaN	NaN	NaN	NaN
TA-19	Wine, Table	5.12	5.327	6.37	5.606	1.162	1.2	1.181	2.8	3.5	3.15	14.1	15.21	14.5	14.603	1.41	76.073	68.588	146.071	3.426	0.623	4.05	3	NaN	NaN	2.231	2.461	NaN	NaN	NaN	0.698	0.624
TA-14	Wine, Table	2.306	2.149	3.03	2.495	1.355	1.37	1.363	0	0	0	14.011	15.82	15.3	15.044	NaN	NaN	NaN	NaN	NaN	NaN	NaN	NaN	NaN	NaN	NaN	NaN	NaN	NaN	NaN	NaN	NaN
TA-170	Wine, Table, Raisin	6.444	6.229	4.68	5.784	1.264	1.19	1.227	3.6	2.4	3	13.2	13.28	13.21	13.23	NaN	NaN	NaN	NaN	NaN	NaN	NaN	NaN	NaN	NaN	NaN	NaN	NaN	NaN	NaN	NaN	NaN
TA-178	Wine, Table	8.682	5.818	7.59	7.363	1.306	1.3	1.303	2	2.3	2.15	14.1	12.71	15	13.937	2.28	69.219	60.957	132.456	3.311	2.258	5.569	1	NaN	NaN	2.435	1.772	2.665	NaN	1.346	3.452	NaN
TA-180	Wine, Table	3.296	NaN	NaN	3.296	NaN	NaN	NaN	NaN	NaN	NaN	13.1	NaN	NaN	13.1	2.479	70.496	65.998	138.973	3.505	1.002	4.507	2	33.009	79.587	1.235	8.325	28.001	1.861	2.108	NaN	NaN
TA-68	Wine, Table	3.721	4.234	4.074	4.01	1.124	1.05	1.087	NaN	4.3	4.3	13.52	13.52	14.08	13.707	4.537	41.236	45.081	90.854	6.118	0.883	7.001	1	NaN	NaN	NaN	NaN	NaN	NaN	NaN	NaN	NaN
TA-394	Wine, Table	3.113	1.46	1.44	2.004	1.124	1.09	1.107	NaN	0	0	12.3	11.34	12.16	11.933	1.356	51.575	41.622	94.553	5.955	2.722	8.677	1	NaN	NaN	3.111	NaN	19.763	NaN	1.328	4.214	NaN
TA-367	Wine, Table	3.684	5.357	4.52	4.52	1.205	1.3	1.253	2	1.4	1.7	10.333	11.87	8.3	10.168	0	35.767	29.209	64.975	3.484	2.669	6.154	2	37.526	82.635	1.652	0.475	7.016	0.175	1.283	0.649	NaN
TA-6142	Wine, Table	NaN	NaN	NaN	NaN	NaN	NaN	NaN	NaN	NaN	NaN	NaN	NaN	NaN	NaN	NaN	NaN	NaN	NaN	NaN	NaN	NaN	NaN	NaN	NaN	NaN	NaN	NaN	NaN	NaN	NaN	NaN
TA-342	Wine, Table	4.6	NaN	NaN	4.6	NaN	NaN	NaN	NaN	NaN	NaN	15.3	NaN	NaN	15.3	NaN	NaN	NaN	NaN	NaN	NaN	NaN	NaN	NaN	NaN	NaN	NaN	NaN	NaN	NaN	NaN	NaN
TA-330	Wine, Table	4.12	NaN	NaN	4.12	NaN	NaN	NaN	NaN	NaN	NaN	13	NaN	NaN	13	NaN	NaN	NaN	NaN	NaN	NaN	NaN	NaN	NaN	NaN	NaN	NaN	NaN	NaN	NaN	NaN	NaN
TA-337	Wine, Table	6.6	NaN	NaN	6.6	NaN	NaN	NaN	NaN	NaN	NaN	15.3	NaN	NaN	15.3	NaN	NaN	NaN	NaN	NaN	NaN	NaN	NaN	NaN	NaN	NaN	NaN	NaN	NaN	NaN	NaN	NaN
TA-121	Table	7.439	6.63	4.47	6.18	0.894	1.08	0.987	NaN	3.7	3.7	NaN	15.36	14.89	15.125	2.864	75.115	65.781	143.759	2.798	1.433	4.232	1	118.075	101.601	1.245	2.574	NaN	NaN	0.783	0.556	0.255
TA-123	Table	5.927	8.17	3.32	5.806	1.137	1.11	1.124	3.7	2.1	2.9	16.7	13.6	17.36	15.887	0	61.496	61.184	123.416	3.245	1.047	4.292	1	48.019	106.905	0.776	0.9	10.508	0.194	1.463	0.428	0.438
TA-231	Table	7.31	NaN	NaN	7.31	NaN	NaN	NaN	NaN	NaN	NaN	8.2	NaN	NaN	8.2	1.994	69.367	63.6	134.289	5.373	2.7	8.073	1	38.385	82.88	3.619	1.339	17.824	0.295	1.602	2.701	1.156
TA-271	Table	3.441	3.752	2.11	3.101	1.003	1	1.002	1.8	1.5	1.65	9.8	8.38	7.1	8.427	1.644	40.013	37.727	79.384	3.439	2.042	5.481	3	NaN	NaN	1.357	1.479	41.741	0.869	0.927	0.763	NaN
TA-272	Table	4.827	8.113	6.44	6.46	1.482	1.68	1.581	1.5	2.8	2.15	11.8	10.73	11.93	11.487	1.007	53.629	38.488	93.125	3.479	0.938	4.417	2	157.415	177.437	1.83	0.664	NaN	0.17	1.392	0.801	0.488
TA-281	Table	3.389	5.847	6.95	5.395	1.144	1.1	1.122	2.1	2.9	2.5	17.8	13.82	12.3	14.64	1.024	87.657	70.309	158.99	3.619	1.845	5.464	1	118.892	246.002	0.553	1.271	30.773	0.457	2.806	0.84	NaN
TA-289	Table	5.41	3.38	7.3	5.363	1.247	1.1	1.174	1.4	2.5	1.95	12.1	12.82	13.6	12.84	1.186	80.74	66.537	148	3.804	1.922	5.726	2	29.291	66.63	2.759	1.83	14.118	0.924	NaN	0.634	0.685
TA-298	Table	7.886	5.859	6.81	6.852	1.68	1.4	1.54	1.4	3.7	2.55	14.4	11.95	13.1	13.15	2.132	83.945	71.633	157.71	4.757	2.045	6.802	1	214.574	222.578	2.612	4.587	3.589	0.271	1.333	7.822	0.38
TA-84	Table	2.754	6.044	5.77	4.856	1.128	1.1	1.114	3.3	2.4	2.85	14.71	12.75	13.89	13.783	1.27	64.365	62.046	127.681	3.707	0.596	4.303	1	46.669	76.678	2.029	8.709	15.618	0.257	2.776	0.592	0.788
TA-86	Table	4.173	5.04	4.72	4.644	1.476	1.29	1.383	NaN	3.2	3.2	NaN	11.85	11.69	11.77	4.395	67.026	60.602	132.023	2.381	0.593	2.974	2	93.208	152.461	2.441	3.446	8.264	NaN	1.355	1.167	0.615
TA-99	Table	6.385	6.196	6.33	6.304	1.097	1.11	1.104	1.8	1.8	1.8	14.189	12.62	14.02	13.61	0.223	66.2	40.718	107.416	3.496	0.795	4.292	3	49.969	79.756	1.239	2.634	7.672	NaN	1.131	0.747	0.819
TA-108	Table	2.782	NaN	5.26	4.021	NaN	1.2	1.2	NaN	2.1	2.1	11.27	NaN	11.5	11.385	0	41.307	40.864	82.662	4.184	0.437	4.621	1	NaN	66.771	2.18	4.169	28.392	0.397	NaN	5.702	0.46
TA-89	Table	5.566	7.242	7.34	6.716	1.172	1.18	1.176	1.9	2.4	2.15	16.05	12.03	12.82	13.633	0.845	35.632	29.472	65.949	3.843	1.46	5.303	1	47.558	121.905	1.099	NaN	1.165	0.134	1.398	0.474	0.449
TA-96	Table	4.146	4.577	3.84	4.188	1.132	1.06	1.096	NaN	3.3	3.3	NaN	10.34	10.78	10.56	2.088	61.724	57.225	121.037	2.839	1.887	4.726	1	30.677	80.88	0.957	5.014	7.553	0.698	4.913	0.455	NaN
TA-259	Table	4.549	4.631	1.46	3.547	1.159	1.1	1.13	3.1	3.7	3.4	14.53	11.65	12.6	12.927	0	45.682	46.454	92.136	3.499	2.437	5.935	3	65.219	127.662	2.345	3.327	7.525	NaN	2.106	0.549	NaN
TA-261	Table	0.7	1.848	2.38	1.643	1.275	1.29	1.283	NaN	NaN	NaN	NaN	12.58	15.79	14.185	3.295	51.227	45.064	99.586	2.893	2.177	5.071	1	46.771	86.532	2.088	3.045	75.395	0.483	NaN	NaN	NaN
TA-265	Table	6.894	5.61	5.07	5.858	1.144	1.2	1.172	3.1	3.2	3.15	14.044	13.67	13.1	13.605	NaN	NaN	NaN	NaN	NaN	NaN	NaN	NaN	NaN	NaN	NaN	NaN	NaN	NaN	NaN	NaN	NaN
TA-18	Table	4.592	4.098	4.47	4.387	1.061	1.1	1.081	2.9	3.5	3.2	16.4	14.96	16.2	15.853	NaN	NaN	NaN	NaN	NaN	NaN	NaN	NaN	NaN	NaN	NaN	NaN	NaN	NaN	NaN	NaN	NaN
TA-21	Table	7.281	7.15	8.22	7.55	1.048	1.11	1.079	NaN	3.7	3.7	NaN	13.18	14.47	13.825	2.5	63.877	59.988	126.365	3.418	2.562	5.979	1	NaN	NaN	NaN	NaN	NaN	NaN	NaN	NaN	NaN
TA-23	Table	9.39	7.701	7.18	8.09	1.057	1.2	1.128	3.7	2.9	3.3	11.1	11.25	9.3	10.55	NaN	NaN	NaN	NaN	NaN	NaN	NaN	NaN	NaN	NaN	NaN	NaN	NaN	NaN	NaN	NaN	NaN
TA-24	Table	11.16	10.448	9.87	10.493	1.198	1.3	1.249	2.7	3.1	2.9	12	16.09	13.1	13.73	0	72.68	54.935	128.061	3.245	1.875	5.12	3	71.903	74.848	2.919	1.115	5.181	NaN	1.477	1.964	0.536
TA-25	Table	9.842	7.194	5.1	7.379	1.098	1.12	1.109	2.5	1.56	2.03	12.4	10.6	11.04	11.347	0.856	70.034	60.595	131.486	2.121	0.477	2.598	1	86.231	101.863	2.999	1.805	11.519	NaN	1.461	0.628	0.168
TA-27	Table	13.968	8.129	10.57	10.889	1.698	1.5	1.599	1.3	2.2	1.75	11.2	10.02	10.7	10.64	4.553	53.559	47.149	105.261	2.587	1.357	3.943	2	53.994	105.224	1.253	1.384	5.941	0.299	1.543	1.969	0.728
TA-10	Table	8.648	NaN	5.8	7.224	NaN	1.4	1.4	NaN	2.6	2.6	15.8	NaN	14.7	15.25	4.176	85.645	70.292	160.113	3.755	1.448	5.203	1	72.783	93.037	1.425	0.361	5.3	0.163	1.426	1.248	0.315
TA-11	Table	2.272	2.106	2.13	2.169	1.21	1.28	1.245	0	0	0	13.5	10.23	12.05	11.927	0	63.854	55.637	119.491	4.066	0.489	4.555	1	58.014	180.835	2.28	10.599	64.251	0.487	NaN	0.637	NaN
TA-15	Table	2.846	3.413	3.57	3.276	1.326	1.42	1.373	0	0	0	10.3	10.93	11.29	10.84	1.38	46.502	41.257	89.138	3.609	0.952	4.561	1	83.59	115.571	3.055	8.239	11.972	0.642	1.787	4.827	0.362
TA-17	Table	4.3	3.574	3.81	3.895	1.265	1.2	1.233	0	0	0	11.16	13.98	16	13.713	3.984	54.222	53.757	111.963	3.445	1.521	4.966	1	76.056	134.508	2.778	2.895	15.392	0.426	3.743	0.979	0.736
TA-174	Table	8.302	6.146	7.04	7.163	1.217	1.09	1.154	NaN	4	4	NaN	13.4	14.08	13.74	4.319	58.659	54.865	117.843	2.656	2.1	4.756	1	82.221	124.448	1.722	3.289	24.787	0.419	1.689	0.845	0.405
TA-176	Table	7.858	7.38	7.75	7.663	1.416	1.27	1.343	NaN	2.8	2.8	NaN	10.88	13.75	12.315	0.627	44.147	39.933	84.707	4.193	1.696	5.889	1	98.321	124.016	1.026	3.243	NaN	NaN	0.957	2.016	0.458
TA-179	Table	6.711	6.011	6.44	6.387	1.247	1.28	1.264	1.4	2.4	1.9	13.68	10.74	16.54	13.653	NaN	NaN	NaN	NaN	NaN	NaN	NaN	NaN	NaN	NaN	NaN	NaN	NaN	NaN	NaN	NaN	NaN
TA-112	Wine	2.158	2.623	1.81	2.197	1.085	1.3	1.193	3.5	2.5	3	17.1	17.83	15.4	16.777	2.621	72.175	72.132	146.928	4.569	1.818	6.388	1	192.951	182.644	1.992	0.419	10.717	NaN	1.447	0.829	0.206
TA-235	Wine	1.984	2.113	2.19	2.096	1.008	0.98	0.994	1.6	2.3	1.95	17.9	14.93	18.69	17.173	2.227	74.538	63.646	140.411	4.493	2.385	6.879	1	NaN	NaN	2.569	0.518	NaN	NaN	NaN	5.928	NaN
TA-236	Wine	2.036	2.629	2.09	2.252	1.058	1.1	1.079	3.1	3.2	3.15	NaN	10.85	18.6	14.725	3.739	51.956	41.067	96.762	5.497	3.571	9.068	1	139.676	209.838	1.162	3.175	41.993	1.036	2.787	0.843	NaN
TA-238	Wine	1.342	1.645	1.62	1.536	1.05	0.99	1.02	1.5	1.62	1.56	17.7	16.91	17.65	17.42	3.102	77.902	67.989	148.993	4.606	3.584	8.19	3	NaN	NaN	2.589	3.914	12.528	NaN	NaN	1.084	0.932
TA-240	Wine	2.348	NaN	2.33	2.339	NaN	1.2	1.2	NaN	1.7	1.7	14.4	NaN	14.6	14.5	3.927	78.732	78.592	161.251	4.985	1.536	6.521	1	NaN	NaN	NaN	NaN	NaN	NaN	NaN	NaN	NaN
TA-241	Wine	1.26	2.087	1.65	1.667	1.02	1	1.01	2.4	2.3	2.35	10.7	15.3	16.6	14.2	0.459	45.194	42.226	88.173	5.948	0.648	6.596	1	39.512	145.414	2.648	0.95	23.21	0.364	NaN	1.685	1.689
TA-242	Wine	3.037	NaN	2.71	2.874	NaN	1.1	1.1	NaN	2.3	2.3	7.8	NaN	7.5	7.65	0	25	21.437	47.362	3.303	2.145	5.448	1	NaN	NaN	NaN	NaN	NaN	NaN	NaN	NaN	NaN
TA-244	Wine	1.45	2.61	2.97	2.343	1.033	1.03	1.032	NaN	3	3	16.8	13.08	13.11	14.33	0.854	73.861	63.26	137.975	4.247	2.117	6.364	5	134.461	254.917	2.855	NaN	NaN	NaN	NaN	3.377	NaN
TA-247	Wine	5.17	NaN	4.63	4.9	NaN	1	1	NaN	2.5	2.5	13.7	NaN	13.3	13.5	1.724	74.328	69.295	145.348	4.029	2.872	6.902	3	48.042	100.161	3.348	0.6	NaN	0.104	0.727	0.657	0.128
TA-249	Wine	3.036	NaN	2.22	2.628	NaN	1.1	1.1	NaN	1.5	1.5	17.5	NaN	15.9	16.7	2.662	71.35	62.527	136.539	4.752	2.208	6.96	1	NaN	NaN	NaN	NaN	NaN	NaN	NaN	NaN	NaN
TA-254	Wine	1.056	NaN	1.37	1.213	NaN	1	1	NaN	2.5	2.5	11.6	NaN	13.6	12.6	0.998	62.669	57.947	121.613	6.189	1.861	8.05	1	112.508	232.669	3.105	NaN	NaN	NaN	NaN	1.482	NaN
TA-273	Wine	2.649	2.478	2.47	2.532	1.016	1	1.008	2.5	2.3	2.4	13.63	12.44	14.3	13.457	0.878	79.11	66.449	146.437	4.004	3.522	7.526	5	NaN	137.343	2.115	1.127	9.654	NaN	0.516	0.661	0.312
TA-280	Wine	1.19	NaN	1.38	1.285	NaN	1	1	NaN	2.2	2.2	17.1	NaN	17.4	17.25	2.701	96.612	84.816	184.129	5.003	3.388	8.391	1	NaN	NaN	2.376	1.377	46.475	NaN	NaN	0.968	NaN
TA-283	Wine	7.874	NaN	6.65	7.262	NaN	1.3	1.3	NaN	1.9	1.9	12.1	NaN	14.3	13.2	0.979	83.71	76.975	161.388	3.811	3.729	7.539	1	NaN	NaN	7.219	5.449	21.928	0.477	NaN	0.928	NaN
TA-284	Wine	2.25	2.715	2.47	2.478	1.042	1	1.021	3.6	3	3.3	16.8	15.212	17.83	16.614	7.029	60.898	50.593	118.519	4.784	2.797	7.581	1	NaN	NaN	2.912	0.73	44.373	0.803	1.21	6.942	NaN
TA-285	Wine	2.046	1.521	2.28	1.949	1.104	1.08	1.092	1.9	2.8	2.35	16.1	14.82	14.86	15.26	2.293	48.447	43.451	94.19	4.463	2.448	6.911	1	405.772	395.254	1.704	2.952	37.433	NaN	NaN	NaN	NaN
TA-291	Wine	1.025	4.587	1.34	2.317	1.049	1	1.025	1.7	2.3	2	23.41	13.48	20.1	18.997	0.777	63.036	51.297	115.11	5.589	1.913	7.502	5	102.436	102.324	3.415	1.148	8.654	1.478	NaN	1.435	NaN
TA-173	Wine	2.131	2.61	3.06	2.6	1.041	1.04	1.041	NaN	3.3	3.3	14.4	12.67	15.01	14.027	NaN	NaN	NaN	NaN	NaN	NaN	NaN	NaN	NaN	NaN	NaN	NaN	NaN	NaN	NaN	NaN	NaN
TA-183	Wine	NaN	NaN	1.27	1.27	NaN	1.01	1.01	NaN	2	2	NaN	NaN	9.99	9.99	NaN	NaN	NaN	NaN	NaN	NaN	NaN	NaN	NaN	NaN	NaN	NaN	NaN	NaN	NaN	NaN	NaN
TA-362	Wine	1.464	1.844	1.89	1.733	1.097	1.1	1.099	1.9	2.5	2.2	15.25	14.17	19.3	16.24	3.711	66.467	64.072	134.251	4.968	1.66	6.629	1	177.676	267.037	3.049	7.277	14.477	0.425	1.473	0.992	0.304
TA-379	Wine	2.199	1.998	1.19	1.796	1.067	1.06	1.064	1.4	1.6	1.5	16.6	16.62	15.82	16.347	1.602	57.758	56.585	115.944	4.757	1.34	6.096	1	105.865	88.742	14.919	13.16	119.08	NaN	4.359	0.747	0.584
TA-301	Wine	1.33	1.349	1.4	1.36	0.991	1	0.996	2.7	2.6	2.65	14.5	16.1	11.8	14.133	5.986	77.514	75.522	159.023	4.962	1.768	6.73	1	28.276	76.612	1.085	0.898	36.455	0.467	NaN	0.413	NaN
TA-397	Wine	2.214	NaN	3.7875	3.001	NaN	1.13	1.13	NaN	1.38	1.38	15.8	NaN	13.55	14.675	0	62.653	52.704	116.183	3.788	3	6.788	1	150.915	383.33	1.479	2.384	9.834	1.474	NaN	0.63	0.742
TA-398	Wine	1.733	NaN	NaN	1.733	NaN	NaN	NaN	NaN	NaN	NaN	14.5	NaN	NaN	14.5	0.472	71.206	63.232	134.91	5.329	1.335	6.663	1	NaN	NaN	2.101	2.375	25.708	0.256	2.078	1.726	0.589
TA-369	Wine	0.831	1.661	0.93	1.141	1.104	1.2	1.152	1.4	2	1.7	14.87	15.5	13.2	14.523	0.627	37.946	37.882	76.455	5.048	0.912	5.96	1	140.988	246.32	2.041	4.577	8.63	0.529	1.46	0.874	NaN
TA-5895	Wine	NaN	NaN	NaN	NaN	NaN	NaN	NaN	NaN	NaN	NaN	NaN	NaN	NaN	NaN	NaN	NaN	NaN	NaN	NaN	NaN	NaN	NaN	NaN	NaN	NaN	NaN	NaN	NaN	NaN	NaN	NaN
TA-6143	Wine	NaN	NaN	NaN	NaN	NaN	NaN	NaN	NaN	NaN	NaN	NaN	NaN	NaN	NaN	NaN	NaN	NaN	NaN	NaN	NaN	NaN	NaN	NaN	NaN	NaN	NaN	NaN	NaN	NaN	NaN	NaN
TA-334	Wine	2.3	NaN	NaN	2.3	NaN	NaN	NaN	NaN	NaN	NaN	17.88	NaN	NaN	17.88	NaN	NaN	NaN	NaN	NaN	NaN	NaN	NaN	NaN	NaN	NaN	NaN	NaN	NaN	NaN	NaN	NaN
TA-329	Wine	2.4	NaN	NaN	2.4	NaN	NaN	NaN	NaN	NaN	NaN	18.9	NaN	NaN	18.9	NaN	NaN	NaN	NaN	NaN	NaN	NaN	NaN	NaN	NaN	NaN	NaN	NaN	NaN	NaN	NaN	NaN
TA-417	Wine	1.4	NaN	NaN	1.4	NaN	NaN	NaN	NaN	NaN	NaN	18.34	NaN	NaN	18.34	NaN	NaN	NaN	NaN	NaN	NaN	NaN	NaN	NaN	NaN	NaN	NaN	NaN	NaN	NaN	NaN	NaN

## Sheet: Table S3
Supplementary Table 3 Summary of raw reads for 120 Vitis accessions.
Sample ID	Usage	Reads	Base (Gb)	Error Rate (%)	Q20 (%)	Q30 (%)	GC Content (%)	Mapping on draft genome (%)
TA-268	Wine, Table	47571784	7.14	0.01	97.94	95.24	36.38	98.15
TA-122	Wine, Table, Raisin	49375994	7.41	0.01	97.6	94.73	37.53	97.27
TA-248	Wine, Table	55963756	8.39	0.01	97.55	94.41	35.9	98.16
TA-256	Wine, Table	42829320	6.42	0.01	97.53	94.46	35.81	98.79
TA-257	Wine, Table	41856950	6.28	0.01	97.48	94.41	35.95	98.66
TA-269	Wine, Table	46765814	7.01	0.01	97.31	93.92	35.88	97.9
TA-270	Wine, Table	53533018	8.03	0.01	97.39	94.14	36.42	98.17
TA-288	Wine, Table	66149336	9.92	0.02	97.31	93.89	36.3	96.36
TA-292	Wine, Table	51761308	7.76	0.01	97.42	94.3	36.52	95
TA-293	Wine, Table, Raisin	37763712	5.67	0.02	97.41	94.13	35.66	98.75
TA-295	Wine, Table	45370642	6.81	0.01	97.38	94.08	35.3	98.53
TA-85	Wine, Table	48104944	7.22	0.01	97.28	94.25	37.56	97.37
TA-103	Wine, Table, Raisin	91872252	13.78	0.01	98.21	96.27	37.59	98.63
TA-92	Wine, Table	46928868	7.04	0.02	97.69	94.99	38.48	98.22
TA-97	Wine, Table	60349420	9.05	0.01	97.42	94.62	38.33	98.64
TA-260	Wine, Table, Raisin	47503640	7.13	0.02	97.38	94.12	36.59	98.76
TA-262	Wine, Table	33835648	5.08	0.03	97.19	93.69	35.99	98.8
TA-264	Wine, Table	42315928	6.35	0.02	97.31	93.92	36.36	98.78
TA-19	Wine, Table	62655998	9.4	0.01	97.83	95.15	38.77	98.49
TA-14	Wine, Table	48437522	7.27	0.01	97.19	93.94	37.97	97.32
TA-170	Wine, Table, Raisin	62320046	9.35	0.01	97.62	94.97	35.62	98.69
TA-178	Wine, Table	79798944	11.97	0.01	97.71	94.85	35.74	98.85
TA-180	Wine, Table	44264614	6.64	0.02	97.56	94.59	35.75	98.76
TA-68	Wine, Table	32804868	4.92	0.02	96.63	93.09	40.25	96.55
TA-394	Wine, Table	72583298	10.89	0.01	97.93	95.41	34.92	97.19
TA-367	Wine, Table	57046698	8.56	0.01	97.74	94.87	36.16	98.23
TA-6142	Wine, Table	64704052	9.71	0.03	96.72	92.91	36.11	97.42
TA-342	Wine, Table	52756354	7.91	0.02	97.31	93.96	36.05	98.7
TA-330	Wine, Table	86435482	12.96	0.01	97.81	94.94	35.65	98.7
TA-337	Wine, Table	58481350	8.77	0.01	97.81	95.07	36.36	98.74
TA-121	Table	50944686	7.64	0.01	98.13	96.09	37.67	98.1
TA-123	Table	53448902	8.02	0.01	97.86	95.28	36.45	98.27
TA-231	Table	45080024	6.76	0.02	96.91	93.25	37.2	98.5
TA-271	Table	53616244	8.04	0.01	97.47	94.3	36.36	98.67
TA-272	Table	34251880	5.14	0.03	97.28	93.87	36.07	98.73
TA-281	Table	66567418	9.98	0.03	97.15	93.57	35.72	98.8
TA-289	Table	53438806	8.02	0.01	97.53	94.35	36.86	95.76
TA-298	Table	48168602	7.22	0.02	97.31	93.91	36.02	98.65
TA-84	Table	58648990	8.8	0.01	97.09	93.95	36.74	97.96
TA-86	Table	59619020	8.94	0.02	96.99	93.66	36.98	97.56
TA-99	Table	49689608	7.45	0.01	97.96	95.86	38.55	98.55
TA-108	Table	59552734	8.93	0.01	97.37	94.95	39.91	98.48
TA-89	Table	58874144	8.83	0.01	97.43	94.9	39.06	97.37
TA-96	Table	62714724	9.41	0.01	97.53	94.85	38.38	98.52
TA-259	Table	41985348	6.3	0.03	96.23	92.13	36.25	98.71
TA-261	Table	45961506	6.89	0.03	96.62	92.63	35.2	98.84
TA-265	Table	28044264	4.21	0.01	97.55	94.44	36.51	98.81
TA-18	Table	53096610	7.96	0.02	97.74	95.03	37.48	98.36
TA-21	Table	48135284	7.22	0.04	94.47	88.94	38.55	97.88
TA-23	Table	54739558	8.21	0.01	97.02	93.73	37.57	98.53
TA-24	Table	49589940	7.44	0.01	97.28	94.3	38.78	98.17
TA-25	Table	51916648	7.79	0.01	97.37	94.37	37.66	98.41
TA-27	Table	68754972	10.31	0.01	97.48	94.62	39.92	97.98
TA-10	Table	42079298	6.31	0.01	98.12	95.72	36.98	98.41
TA-11	Table	41616678	6.24	0.01	98.01	95.44	37.34	98.49
TA-15	Table	43568824	6.54	0.01	97.34	94.27	38.24	98.1
TA-17	Table	48997860	7.35	0.01	97.19	94.06	38.02	98.13
TA-174	Table	58772560	8.82	0.01	97.78	95.32	35.2	98.82
TA-176	Table	65252138	9.79	0.01	97.91	95.56	34.91	98.9
TA-179	Table	52437492	7.87	0.02	97.25	94	35.2	98.76
TA-112	Wine	52784692	7.92	0.01	97.79	95.5	38.83	98.13
TA-235	Wine	43842416	6.58	0.01	97.04	93.59	36.57	98.63
TA-236	Wine	31550438	4.73	0.03	96.55	92.66	36.28	98.8
TA-238	Wine	35050770	5.26	0.03	96.5	92.59	36.13	98.68
TA-240	Wine	50048588	7.51	0.02	96.73	92.88	36.99	98.48
TA-241	Wine	38681084	5.8	0.03	96.69	92.86	37.2	98.63
TA-242	Wine	42303518	6.35	0.03	96.62	92.75	36.3	98.73
TA-244	Wine	55202628	8.28	0.02	96.96	93.39	36.66	98.38
TA-247	Wine	51792500	7.77	0.01	97.61	94.59	35.63	98.63
TA-249	Wine	46797792	7.02	0.03	96.72	92.87	36	98.65
TA-254	Wine	43774266	6.57	0.02	96.85	93.29	37.34	98.5
TA-273	Wine	48408620	7.26	0.01	97.87	95	35.59	98.6
TA-280	Wine	50127892	7.52	0.01	98.01	95.29	34.84	98.07
TA-283	Wine	26560324	3.98	0.01	97.42	94.12	35.36	97.92
TA-284	Wine	144084146	21.61	0.01	97.59	94.48	35.66	98.37
TA-285	Wine	48669226	7.3	0.01	98.02	95.31	33.71	98.33
TA-291	Wine	41661676	6.25	0.01	97.5	94.34	35.55	97.14
TA-173	Wine	74615302	11.19	0.01	97.73	94.88	35.37	98.86
TA-183	Wine	41834318	6.28	0.01	97.75	94.98	36.18	98.81
TA-362	Wine	115813198	17.37	0.01	97.62	94.65	35.11	98.69
TA-379	Wine	43957774	6.59	0.01	98.13	95.65	36.32	98.61
TA-301	Wine	84422748	12.66	0.01	98.28	96.18	37.49	94.73
TA-397	Wine	52766060	7.92	0.01	97.79	94.92	35.39	97.46
TA-398	Wine	36180028	5.43	0.01	97.72	94.8	35.58	97.95
TA-369	Wine	61010364	9.15	0.02	97.38	94.09	35.5	98.81
TA-5895	Wine	51588568	7.74	0.03	96.21	91.97	36.07	96.46
TA-6143	Wine	109311550	16.4	0.03	96.69	92.85	35.73	94.65
TA-334	Wine	43845812	6.58	0.01	97.63	94.88	35.93	98.19
TA-329	Wine	66411434	9.96	0.01	97.65	94.67	36.49	98.64
TA-417	Wine	38201628	5.73	0.03	97.06	93.5	35.77	98.72

## Sheet: Table S4
Supplementary Table 4 Annotation of selective sweep signals in the table grape accessions.
Chr	Position	CLR	Location	Gene
1	3297855	137.803	intergenic	VIT_01s0011g03630(dist=13904),VIT_01s0011g03640(dist=11238)
1	3298856	132.836	intergenic	VIT_01s0011g03630(dist=14905),VIT_01s0011g03640(dist=10237)
1	12299376	137.539	intergenic	VIT_01s0026g02630(dist=10674),VIT_01s0026g02640(dist=61869)
1	12300378	169.351	intergenic	VIT_01s0026g02630(dist=11676),VIT_01s0026g02640(dist=60867)
1	12301379	200.146	intergenic	VIT_01s0026g02630(dist=12677),VIT_01s0026g02640(dist=59866)
1	12302381	229.957	intergenic	VIT_01s0026g02630(dist=13679),VIT_01s0026g02640(dist=58864)
1	12303382	257.777	intergenic	VIT_01s0026g02630(dist=14680),VIT_01s0026g02640(dist=57863)
1	12304383	283.245	intergenic	VIT_01s0026g02630(dist=15681),VIT_01s0026g02640(dist=56862)
1	12305385	306.401	intergenic	VIT_01s0026g02630(dist=16683),VIT_01s0026g02640(dist=55860)
1	12306386	326.652	intergenic	VIT_01s0026g02630(dist=17684),VIT_01s0026g02640(dist=54859)
1	12307388	344.219	intergenic	VIT_01s0026g02630(dist=18686),VIT_01s0026g02640(dist=53857)
1	12308389	358.867	intergenic	VIT_01s0026g02630(dist=19687),VIT_01s0026g02640(dist=52856)
1	12309390	370.28	intergenic	VIT_01s0026g02630(dist=20688),VIT_01s0026g02640(dist=51855)
1	12310392	378.682	intergenic	VIT_01s0026g02630(dist=21690),VIT_01s0026g02640(dist=50853)
1	12311393	383.845	intergenic	VIT_01s0026g02630(dist=22691),VIT_01s0026g02640(dist=49852)
1	12312395	385.594	intergenic	VIT_01s0026g02630(dist=23693),VIT_01s0026g02640(dist=48850)
1	12313396	383.503	intergenic	VIT_01s0026g02630(dist=24694),VIT_01s0026g02640(dist=47849)
1	12314397	377.794	intergenic	VIT_01s0026g02630(dist=25695),VIT_01s0026g02640(dist=46848)
1	12315399	368.061	intergenic	VIT_01s0026g02630(dist=26697),VIT_01s0026g02640(dist=45846)
1	12316400	354.05	intergenic	VIT_01s0026g02630(dist=27698),VIT_01s0026g02640(dist=44845)
1	12317401	335.373	intergenic	VIT_01s0026g02630(dist=28699),VIT_01s0026g02640(dist=43844)
1	12318403	311.669	intergenic	VIT_01s0026g02630(dist=29701),VIT_01s0026g02640(dist=42842)
1	12319404	282.754	intergenic	VIT_01s0026g02630(dist=30702),VIT_01s0026g02640(dist=41841)
1	12320406	248.21	intergenic	VIT_01s0026g02630(dist=31704),VIT_01s0026g02640(dist=40839)
1	12321407	206.722	intergenic	VIT_01s0026g02630(dist=32705),VIT_01s0026g02640(dist=39838)
1	12322408	158.174	intergenic	VIT_01s0026g02630(dist=33706),VIT_01s0026g02640(dist=38837)
1	13749393	154.384	intronic	VIT_01s0113g00450
1	13750395	193.112	intronic	VIT_01s0113g00450
1	13751396	225.385	upstream	VIT_01s0113g00450
1	13752398	251.735	intergenic	VIT_01s0113g00450(dist=1449),VIT_01s0113g00460(dist=2029)
1	13753399	272.85	intergenic	VIT_01s0113g00450(dist=2450),VIT_01s0113g00460(dist=1028)
1	13754400	289.615	downstream	VIT_01s0113g00460
1	13755402	302.313	upstream	VIT_01s0113g00460
1	13756403	310.986	intergenic	VIT_01s0113g00460(dist=1371),VIT_01s0113g00470(dist=26727)
1	13757405	315.594	intergenic	VIT_01s0113g00460(dist=2373),VIT_01s0113g00470(dist=25725)
1	13758406	316.029	intergenic	VIT_01s0113g00460(dist=3374),VIT_01s0113g00470(dist=24724)
1	13759407	312.887	intergenic	VIT_01s0113g00460(dist=4375),VIT_01s0113g00470(dist=23723)
1	13760409	305.811	intergenic	VIT_01s0113g00460(dist=5377),VIT_01s0113g00470(dist=22721)
1	13761410	295.344	intergenic	VIT_01s0113g00460(dist=6378),VIT_01s0113g00470(dist=21720)
1	13762412	281.223	intergenic	VIT_01s0113g00460(dist=7380),VIT_01s0113g00470(dist=20718)
1	13763413	263.167	intergenic	VIT_01s0113g00460(dist=8381),VIT_01s0113g00470(dist=19717)
1	13764414	241.976	intergenic	VIT_01s0113g00460(dist=9382),VIT_01s0113g00470(dist=18716)
1	13765416	217.565	intergenic	VIT_01s0113g00460(dist=10384),VIT_01s0113g00470(dist=17714)
1	13766417	191.135	intergenic	VIT_01s0113g00460(dist=11385),VIT_01s0113g00470(dist=16713)
1	13767419	164.53	intergenic	VIT_01s0113g00460(dist=12387),VIT_01s0113g00470(dist=15711)
1	13768420	136.959	intergenic	VIT_01s0113g00460(dist=13388),VIT_01s0113g00470(dist=14710)
1	13795458	134.599	intergenic	VIT_01s0113g00470(dist=10977),VIT_01s0113g00480(dist=8992)
1	13890590	164.203	intronic	VIT_01s0113g00540
1	13891591	186.563	intronic	VIT_01s0113g00540
1	13892593	198.148	intronic	VIT_01s0113g00540
1	13893594	200.279	intronic	VIT_01s0113g00540
1	13894595	193.28	intronic	VIT_01s0113g00540
1	13895597	176.451	intronic	VIT_01s0113g00540
1	13896598	149.098	intronic	VIT_01s0113g00540
1	15086253	154.314	intergenic	VIT_01s0010g00410(dist=5983),VIT_01s0010g00420(dist=61418)
1	15087255	255.267	intergenic	VIT_01s0010g00410(dist=6985),VIT_01s0010g00420(dist=60416)
1	15088256	331.966	intergenic	VIT_01s0010g00410(dist=7986),VIT_01s0010g00420(dist=59415)
1	15089257	388.76	intergenic	VIT_01s0010g00410(dist=8987),VIT_01s0010g00420(dist=58414)
1	15090259	426.892	intergenic	VIT_01s0010g00410(dist=9989),VIT_01s0010g00420(dist=57412)
1	15091260	448.183	intergenic	VIT_01s0010g00410(dist=10990),VIT_01s0010g00420(dist=56411)
1	15092261	452.677	intergenic	VIT_01s0010g00410(dist=11991),VIT_01s0010g00420(dist=55410)
1	15093263	440.005	intergenic	VIT_01s0010g00410(dist=12993),VIT_01s0010g00420(dist=54408)
1	15094264	409.259	intergenic	VIT_01s0010g00410(dist=13994),VIT_01s0010g00420(dist=53407)
1	15095266	358.888	intergenic	VIT_01s0010g00410(dist=14996),VIT_01s0010g00420(dist=52405)
1	15096267	285.226	intergenic	VIT_01s0010g00410(dist=15997),VIT_01s0010g00420(dist=51404)
1	15097268	179.208	intergenic	VIT_01s0010g00410(dist=16998),VIT_01s0010g00420(dist=50403)
1	15103277	154.38	intergenic	VIT_01s0010g00410(dist=23007),VIT_01s0010g00420(dist=44394)
1	15129313	215.067	intergenic	VIT_01s0010g00410(dist=49043),VIT_01s0010g00420(dist=18358)
1	15130314	275.221	intergenic	VIT_01s0010g00410(dist=50044),VIT_01s0010g00420(dist=17357)
1	15131316	311.148	intergenic	VIT_01s0010g00410(dist=51046),VIT_01s0010g00420(dist=16355)
1	15132317	326.22	intergenic	VIT_01s0010g00410(dist=52047),VIT_01s0010g00420(dist=15354)
1	15133319	322.905	intergenic	VIT_01s0010g00410(dist=53049),VIT_01s0010g00420(dist=14352)
1	15134320	339.008	intergenic	VIT_01s0010g00410(dist=54050),VIT_01s0010g00420(dist=13351)
1	15135321	330.666	intergenic	VIT_01s0010g00410(dist=55051),VIT_01s0010g00420(dist=12350)
1	15136323	306.505	intergenic	VIT_01s0010g00410(dist=56053),VIT_01s0010g00420(dist=11348)
1	15137324	265.844	intergenic	VIT_01s0010g00410(dist=57054),VIT_01s0010g00420(dist=10347)
1	15138326	204.558	intergenic	VIT_01s0010g00410(dist=58056),VIT_01s0010g00420(dist=9345)
1	15148339	270.843	intronic	VIT_01s0010g00420
1	15149341	392.012	intronic	VIT_01s0010g00420
1	15150342	492.81	intronic	VIT_01s0010g00420
1	15151344	580.002	downstream	VIT_01s0010g00420
1	15152345	655.253	intergenic	VIT_01s0010g00420(dist=1752),VIT_01s0010g00450(dist=52426)
1	15153346	720.92	intergenic	VIT_01s0010g00420(dist=2753),VIT_01s0010g00450(dist=51425)
1	15154348	778.667	intergenic	VIT_01s0010g00420(dist=3755),VIT_01s0010g00450(dist=50423)
1	15155349	832.147	intergenic	VIT_01s0010g00420(dist=4756),VIT_01s0010g00450(dist=49422)
1	15156351	879.042	intergenic	VIT_01s0010g00420(dist=5758),VIT_01s0010g00450(dist=48420)
1	15157352	920.161	intergenic	VIT_01s0010g00420(dist=6759),VIT_01s0010g00450(dist=47419)
1	15158353	956.728	intergenic	VIT_01s0010g00420(dist=7760),VIT_01s0010g00450(dist=46418)
1	15159355	987.884	intergenic	VIT_01s0010g00420(dist=8762),VIT_01s0010g00450(dist=45416)
1	15160356	1015.68	intergenic	VIT_01s0010g00420(dist=9763),VIT_01s0010g00450(dist=44415)
1	15161358	1038.76	intergenic	VIT_01s0010g00420(dist=10765),VIT_01s0010g00450(dist=43413)
1	15162359	1057.89	intergenic	VIT_01s0010g00420(dist=11766),VIT_01s0010g00450(dist=42412)
1	15163360	1073.77	intergenic	VIT_01s0010g00420(dist=12767),VIT_01s0010g00450(dist=41411)
1	15164362	1086.25	intergenic	VIT_01s0010g00420(dist=13769),VIT_01s0010g00450(dist=40409)
1	15165363	1094.59	intergenic	VIT_01s0010g00420(dist=14770),VIT_01s0010g00450(dist=39408)
1	15166365	1100.55	intergenic	VIT_01s0010g00420(dist=15772),VIT_01s0010g00450(dist=38406)
1	15167366	1102.7	intergenic	VIT_01s0010g00420(dist=16773),VIT_01s0010g00450(dist=37405)
1	15168367	1101.77	intergenic	VIT_01s0010g00420(dist=17774),VIT_01s0010g00450(dist=36404)
1	15169369	1098.09	intergenic	VIT_01s0010g00420(dist=18776),VIT_01s0010g00450(dist=35402)
1	15170370	1091.23	intergenic	VIT_01s0010g00420(dist=19777),VIT_01s0010g00450(dist=34401)
1	15171372	1081.97	intergenic	VIT_01s0010g00420(dist=20779),VIT_01s0010g00450(dist=33399)
1	15172373	1069.65	intergenic	VIT_01s0010g00420(dist=21780),VIT_01s0010g00450(dist=32398)
1	15173374	1055.01	intergenic	VIT_01s0010g00420(dist=22781),VIT_01s0010g00450(dist=31397)
1	15174376	1037.46	intergenic	VIT_01s0010g00420(dist=23783),VIT_01s0010g00450(dist=30395)
1	15175377	1017.79	intergenic	VIT_01s0010g00420(dist=24784),VIT_01s0010g00450(dist=29394)
1	15176378	995.703	intergenic	VIT_01s0010g00420(dist=25785),VIT_01s0010g00450(dist=28393)
1	15177380	971.436	intergenic	VIT_01s0010g00420(dist=26787),VIT_01s0010g00450(dist=27391)
1	15178381	945.538	intergenic	VIT_01s0010g00420(dist=27788),VIT_01s0010g00450(dist=26390)
1	15179383	917.355	intergenic	VIT_01s0010g00420(dist=28790),VIT_01s0010g00450(dist=25388)
1	15180384	887.802	intergenic	VIT_01s0010g00420(dist=29791),VIT_01s0010g00450(dist=24387)
1	15181385	856.715	intergenic	VIT_01s0010g00420(dist=30792),VIT_01s0010g00450(dist=23386)
1	15182387	823.665	intergenic	VIT_01s0010g00420(dist=31794),VIT_01s0010g00450(dist=22384)
1	15183388	789.894	intergenic	VIT_01s0010g00420(dist=32795),VIT_01s0010g00450(dist=21383)
1	15184390	755.465	intergenic	VIT_01s0010g00420(dist=33797),VIT_01s0010g00450(dist=20381)
1	15185391	722.778	intergenic	VIT_01s0010g00420(dist=34798),VIT_01s0010g00450(dist=19380)
1	15186392	689.265	intergenic	VIT_01s0010g00420(dist=35799),VIT_01s0010g00450(dist=18379)
1	15187394	655.076	intergenic	VIT_01s0010g00420(dist=36801),VIT_01s0010g00450(dist=17377)
1	15188395	620.725	intergenic	VIT_01s0010g00420(dist=37802),VIT_01s0010g00450(dist=16376)
1	15189397	585.896	intergenic	VIT_01s0010g00420(dist=38804),VIT_01s0010g00450(dist=15374)
1	15190398	550.656	intergenic	VIT_01s0010g00420(dist=39805),VIT_01s0010g00450(dist=14373)
1	15191399	514.74	intergenic	VIT_01s0010g00420(dist=40806),VIT_01s0010g00450(dist=13372)
1	15192401	478.24	intergenic	VIT_01s0010g00420(dist=41808),VIT_01s0010g00450(dist=12370)
1	15193402	440.728	intergenic	VIT_01s0010g00420(dist=42809),VIT_01s0010g00450(dist=11369)
1	15194404	402.294	intergenic	VIT_01s0010g00420(dist=43811),VIT_01s0010g00450(dist=10367)
1	15195405	361.862	intergenic	VIT_01s0010g00420(dist=44812),VIT_01s0010g00450(dist=9366)
1	15196406	316.835	intergenic	VIT_01s0010g00420(dist=45813),VIT_01s0010g00450(dist=8365)
1	15197408	277.871	intergenic	VIT_01s0010g00420(dist=46815),VIT_01s0010g00450(dist=7363)
1	15198409	241.865	intergenic	VIT_01s0010g00420(dist=47816),VIT_01s0010g00450(dist=6362)
1	15199411	199.237	intergenic	VIT_01s0010g00420(dist=48818),VIT_01s0010g00450(dist=5360)
1	15200412	149.582	intergenic	VIT_01s0010g00420(dist=49819),VIT_01s0010g00450(dist=4359)
1	15480802	135.187	intergenic	VIT_01s0010g00550(dist=16337),VIT_01s0010g00560(dist=11339)
1	15510844	142.345	intergenic	VIT_01s0010g00570(dist=12898),VIT_01s0010g00580(dist=40126)
1	15511845	224.169	intergenic	VIT_01s0010g00570(dist=13899),VIT_01s0010g00580(dist=39125)
1	15512847	280.698	intergenic	VIT_01s0010g00570(dist=14901),VIT_01s0010g00580(dist=38123)
1	15513848	316.846	intergenic	VIT_01s0010g00570(dist=15902),VIT_01s0010g00580(dist=37122)
1	15514849	336.072	intergenic	VIT_01s0010g00570(dist=16903),VIT_01s0010g00580(dist=36121)
1	15515851	340.39	intergenic	VIT_01s0010g00570(dist=17905),VIT_01s0010g00580(dist=35119)
1	15516852	330.126	intergenic	VIT_01s0010g00570(dist=18906),VIT_01s0010g00580(dist=34118)
1	15517854	306.273	intergenic	VIT_01s0010g00570(dist=19908),VIT_01s0010g00580(dist=33116)
1	15518855	268.764	intergenic	VIT_01s0010g00570(dist=20909),VIT_01s0010g00580(dist=32115)
1	15519856	218.002	intergenic	VIT_01s0010g00570(dist=21910),VIT_01s0010g00580(dist=31114)
1	15520858	154.861	intergenic	VIT_01s0010g00570(dist=22912),VIT_01s0010g00580(dist=30112)
1	22576673	170.716	intergenic	VIT_01s0150g00120(dist=6194),VIT_01s0150g00130(dist=3100)
1	22577674	163.604	intergenic	VIT_01s0150g00120(dist=7195),VIT_01s0150g00130(dist=2099)
1	22580678	286.201	intronic	VIT_01s0150g00130
1	22581680	338.211	intronic	VIT_01s0150g00130
1	22582681	285.888	intronic	VIT_01s0150g00130
1	22583683	255.697	intronic	VIT_01s0150g00130
1	22584684	173.519	intronic	VIT_01s0150g00130
1	22733892	132.597	exonic	VIT_01s0150g00330
1	22734893	142.677	exonic	VIT_01s0150g00330
1	22738898	135.394	UTR3	VIT_01s0150g00340(VIT_01s0150g00340.t01:c.*209A>T)
1	22740901	135.054	downstream	VIT_01s0150g00350
1	22741903	192.454	exonic	VIT_01s0150g00350
1	22742904	167.146	intronic	VIT_01s0150g00350
1	22743905	167.747	intronic	VIT_01s0150g00350
1	22744907	185.084	intronic	VIT_01s0150g00350
1	22745908	181.67	UTR5	VIT_01s0150g00350(VIT_01s0150g00350.t01:c.-519T>A)
1	22746910	185.919	upstream	VIT_01s0150g00350
2	767514	141.604	exonic	VIT_02s0025g00720
2	768502	175.625	intronic	VIT_02s0025g00720
2	769491	201.678	intronic	VIT_02s0025g00720
2	770479	151.895	intronic	VIT_02s0025g00720
2	771468	176.88	intronic	VIT_02s0025g00720
2	772456	185.891	intronic	VIT_02s0025g00720
2	773445	214.29	upstream	VIT_02s0025g00720
2	1576050	159.618	exonic	VIT_02s0025g01620
2	1577039	145.071	exonic	VIT_02s0025g01630
2	1578027	170.504	intronic	VIT_02s0025g01630
2	1579016	165.816	upstream;downstream	VIT_02s0025g01630;VIT_02s0025g01640
2	1580004	159.062	exonic	VIT_02s0025g01640
2	1580993	133.283	intronic	VIT_02s0025g01640
2	1988226	151.333	intergenic	VIT_02s0025g02230(dist=13259),VIT_02s0025g02240(dist=10891)
2	1989215	170.728	intergenic	VIT_02s0025g02230(dist=14248),VIT_02s0025g02240(dist=9902)
2	1990203	171.55	intergenic	VIT_02s0025g02230(dist=15236),VIT_02s0025g02240(dist=8914)
2	1991191	187.59	intergenic	VIT_02s0025g02230(dist=16224),VIT_02s0025g02240(dist=7926)
2	1992180	199.03	intergenic	VIT_02s0025g02230(dist=17213),VIT_02s0025g02240(dist=6937)
2	1993168	188.121	intergenic	VIT_02s0025g02230(dist=18201),VIT_02s0025g02240(dist=5949)
2	1994157	153.479	intergenic	VIT_02s0025g02230(dist=19190),VIT_02s0025g02240(dist=4960)
2	1995145	150.001	intergenic	VIT_02s0025g02230(dist=20178),VIT_02s0025g02240(dist=3972)
2	1996134	180.972	intergenic	VIT_02s0025g02230(dist=21167),VIT_02s0025g02240(dist=2983)
2	1997122	173.785	intergenic	VIT_02s0025g02230(dist=22155),VIT_02s0025g02240(dist=1995)
2	1998110	167.881	intergenic	VIT_02s0025g02230(dist=23143),VIT_02s0025g02240(dist=1007)
2	1999099	186.925	downstream	VIT_02s0025g02240
2	2000087	174.425	exonic	VIT_02s0025g02240
2	2002064	141.002	intronic	VIT_02s0025g02240
2	2003053	146.038	exonic	VIT_02s0025g02240
2	2005030	154.008	intergenic	VIT_02s0025g02240(dist=1315),VIT_02s0025g02250(dist=7738)
2	3962123	149.603	intergenic	VIT_02s0025g04480(dist=14725),VIT_02s0025g04490(dist=17576)
2	3963111	172.139	intergenic	VIT_02s0025g04480(dist=15713),VIT_02s0025g04490(dist=16588)
2	3964100	181.947	intergenic	VIT_02s0025g04480(dist=16702),VIT_02s0025g04490(dist=15599)
2	3965088	181.202	intergenic	VIT_02s0025g04480(dist=17690),VIT_02s0025g04490(dist=14611)
2	3966077	170.738	intergenic	VIT_02s0025g04480(dist=18679),VIT_02s0025g04490(dist=13622)
2	3967065	151.722	intergenic	VIT_02s0025g04480(dist=19667),VIT_02s0025g04490(dist=12634)
2	4084688	132.518	exonic	VIT_02s0025g04540
2	4085677	168.276	exonic	VIT_02s0025g04540
2	4269525	150.964	intergenic	VIT_02s0025g04710(dist=8598),VIT_02s0025g04720(dist=12954)
2	4270513	166.886	intergenic	VIT_02s0025g04710(dist=9586),VIT_02s0025g04720(dist=11966)
2	4726180	159.359	intergenic	VIT_02s0241g00060(dist=7773),VIT_02s0241g00070(dist=4044)
2	4727168	228.022	intergenic	VIT_02s0241g00060(dist=8761),VIT_02s0241g00070(dist=3056)
2	4728157	275.267	intergenic	VIT_02s0241g00060(dist=9750),VIT_02s0241g00070(dist=2067)
2	4729145	293.984	intergenic	VIT_02s0241g00060(dist=10738),VIT_02s0241g00070(dist=1079)
2	4730134	330.456	upstream	VIT_02s0241g00070,VIT_02s0241g00080
2	4731122	363.486	intronic	VIT_02s0241g00080
2	4732111	270.13	intronic	VIT_02s0241g00080
2	4733099	355.122	intronic	VIT_02s0241g00080
2	4734087	386.718	exonic	VIT_02s0241g00080
2	4735076	355.258	exonic	VIT_02s0241g00080
2	4736064	325.577	intronic	VIT_02s0241g00080
2	4737053	317.396	upstream;downstream	VIT_02s0241g00090;VIT_02s0241g00080
2	4738041	208.627	UTR5	VIT_02s0241g00090(VIT_02s0241g00090.t01:c.-2550A>T)
2	4740018	159.94	intronic	VIT_02s0241g00090
2	4741006	197.123	intronic	VIT_02s0241g00090
2	4741995	279.435	intronic	VIT_02s0241g00090
2	4742983	251.237	intronic	VIT_02s0241g00090
2	4743972	267.787	intronic	VIT_02s0241g00090
2	4744960	288.401	exonic	VIT_02s0241g00090
2	4745949	250.03	exonic	VIT_02s0241g00100
2	4746937	290.401	upstream	VIT_02s0241g00100
2	4747925	226.42	upstream	VIT_02s0241g00110
2	4748914	316.97	exonic	VIT_02s0241g00110
2	4749902	253.673	intronic	VIT_02s0241g00110
2	4750891	226.338	intronic	VIT_02s0241g00110
2	4752868	227.182	exonic	VIT_02s0241g00120
2	4753856	262.674	exonic	VIT_02s0241g00120
2	4754844	187.881	intronic	VIT_02s0241g00120
2	4757810	166.792	intronic	VIT_02s0241g00130
2	4764729	262.276	intergenic	VIT_02s0241g00140(dist=1987),VIT_02s0241g00150(dist=1848)
2	4765717	364.555	downstream	VIT_02s0241g00150
2	4766706	450.792	UTR3	VIT_02s0241g00150(VIT_02s0241g00150.t01:c.*40T>A)
2	4767694	535.24	intronic	VIT_02s0241g00150
2	4768682	504.899	intronic	VIT_02s0241g00160
2	4769671	600.726	intronic	VIT_02s0241g00160
2	4770659	647.537	intronic	VIT_02s0241g00160
2	4771648	676.72	intronic	VIT_02s0241g00160
2	4772636	695.879	intronic	VIT_02s0241g00160
2	4773625	699.024	intronic	VIT_02s0241g00160
2	4774613	687.371	intronic	VIT_02s0241g00160
2	4775602	616.079	intronic	VIT_02s0241g00160
2	4776590	658.201	intronic	VIT_02s0241g00160
2	4777578	641.414	intronic	VIT_02s0241g00160
2	4778567	606.173	intronic	VIT_02s0241g00160
2	4779555	595.877	intronic	VIT_02s0241g00160
2	4780544	562.48	intronic	VIT_02s0241g00160
2	4781532	526.696	intronic	VIT_02s0241g00160
2	4782521	416.207	upstream	VIT_02s0241g00160
2	4783509	410.702	upstream	VIT_02s0241g00170
2	4784497	417.344	exonic	VIT_02s0241g00170
2	4785486	376.952	intronic	VIT_02s0241g00170
2	4786474	290.107	intronic	VIT_02s0241g00170
2	4787463	305.613	downstream	VIT_02s0241g00170
2	4788451	214.076	intergenic	VIT_02s0241g00170(dist=1014),VIT_02s0241g00180(dist=13609)
2	4789440	316.155	intergenic	VIT_02s0241g00170(dist=2003),VIT_02s0241g00180(dist=12620)
2	4790428	258.684	intergenic	VIT_02s0241g00170(dist=2991),VIT_02s0241g00180(dist=11632)
2	4791416	207.944	intergenic	VIT_02s0241g00170(dist=3979),VIT_02s0241g00180(dist=10644)
2	4860607	148.925	intergenic	VIT_02s0154g00060(dist=4786),VIT_02s0154g00070(dist=1438)
2	4861595	160.802	upstream	VIT_02s0154g00070
2	4862583	159.185	exonic	VIT_02s0154g00070
2	4865549	143.771	downstream	VIT_02s0154g00070
2	4866537	185.94	intergenic	VIT_02s0154g00070(dist=1864),VIT_02s0154g00080(dist=4023)
2	4868514	143.194	intergenic	VIT_02s0154g00070(dist=3841),VIT_02s0154g00080(dist=2046)
2	4869502	195.127	intergenic	VIT_02s0154g00070(dist=4829),VIT_02s0154g00080(dist=1058)
2	4870491	185.742	downstream	VIT_02s0154g00080
2	4871479	270.863	intronic	VIT_02s0154g00080
2	4872468	287.59	intronic	VIT_02s0154g00080
2	4873456	316.929	intronic	VIT_02s0154g00080
2	4874445	339.577	exonic	VIT_02s0154g00080
2	4875433	356.3	upstream	VIT_02s0154g00080
2	4876421	358.228	intergenic	VIT_02s0154g00080(dist=1177),VIT_02s0154g00090(dist=5698)
2	4877410	367.142	intergenic	VIT_02s0154g00080(dist=2166),VIT_02s0154g00090(dist=4709)
2	4878398	382.537	intergenic	VIT_02s0154g00080(dist=3154),VIT_02s0154g00090(dist=3721)
2	4879387	388.478	intergenic	VIT_02s0154g00080(dist=4143),VIT_02s0154g00090(dist=2732)
2	4880375	387.203	intergenic	VIT_02s0154g00080(dist=5131),VIT_02s0154g00090(dist=1744)
2	4881364	381.39	downstream	VIT_02s0154g00090
2	4882352	374.81	UTR3	VIT_02s0154g00090(VIT_02s0154g00090.t01:c.*35T>A)
2	4883340	344.537	intronic	VIT_02s0154g00090
2	4884329	369.423	upstream	VIT_02s0154g00090
2	4885317	364.091	intergenic	VIT_02s0154g00090(dist=1002),VIT_02s0154g00100(dist=2073)
2	4886306	345.094	intergenic	VIT_02s0154g00090(dist=1991),VIT_02s0154g00100(dist=1084)
2	4887294	312.973	downstream	VIT_02s0154g00100
2	4888283	239.638	intronic	VIT_02s0154g00100
2	4889271	203.124	intronic	VIT_02s0154g00100
2	4890260	169.834	intronic	VIT_02s0154g00100
2	4891248	182.936	intronic	VIT_02s0154g00100
2	4892236	243.32	intronic	VIT_02s0154g00100
2	4893225	282.338	intronic	VIT_02s0154g00100
2	4894213	266.28	intronic	VIT_02s0154g00100
2	4895202	331.285	intronic	VIT_02s0154g00100
2	4896190	365.606	exonic	VIT_02s0154g00100
2	4897179	382.801	exonic	VIT_02s0154g00100
2	4898167	400.118	UTR3	VIT_02s0154g00110(VIT_02s0154g00110.t01:c.*192T>A)
2	4899155	485.563	intronic	VIT_02s0154g00110
2	4900144	537.217	exonic	VIT_02s0154g00110
2	4901132	575.076	upstream	VIT_02s0154g00110
2	4902121	605.974	intergenic	VIT_02s0154g00110(dist=1091),VIT_02s0154g00120(dist=12047)
2	4903109	632.852	intergenic	VIT_02s0154g00110(dist=2079),VIT_02s0154g00120(dist=11059)
2	4904098	655.961	intergenic	VIT_02s0154g00110(dist=3068),VIT_02s0154g00120(dist=10070)
2	4905086	676.757	intergenic	VIT_02s0154g00110(dist=4056),VIT_02s0154g00120(dist=9082)
2	4906074	694.834	intergenic	VIT_02s0154g00110(dist=5044),VIT_02s0154g00120(dist=8094)
2	4907063	711.882	intergenic	VIT_02s0154g00110(dist=6033),VIT_02s0154g00120(dist=7105)
2	4908051	726.314	intergenic	VIT_02s0154g00110(dist=7021),VIT_02s0154g00120(dist=6117)
2	4909040	740.216	intergenic	VIT_02s0154g00110(dist=8010),VIT_02s0154g00120(dist=5128)
2	4910028	751.749	intergenic	VIT_02s0154g00110(dist=8998),VIT_02s0154g00120(dist=4140)
2	4911017	762.268	intergenic	VIT_02s0154g00110(dist=9987),VIT_02s0154g00120(dist=3151)
2	4912005	771.4	intergenic	VIT_02s0154g00110(dist=10975),VIT_02s0154g00120(dist=2163)
2	4912993	780.279	intergenic	VIT_02s0154g00110(dist=11963),VIT_02s0154g00120(dist=1175)
2	4913982	786.824	upstream	VIT_02s0154g00120
2	4914970	793.419	exonic	VIT_02s0154g00120
2	4915959	797.771	downstream	VIT_02s0154g00120
2	4916947	801.75	intergenic	VIT_02s0154g00120(dist=1963),VIT_02s0154g00130(dist=4833)
2	4917936	804.699	intergenic	VIT_02s0154g00120(dist=2952),VIT_02s0154g00130(dist=3844)
2	4918924	806.799	intergenic	VIT_02s0154g00120(dist=3940),VIT_02s0154g00130(dist=2856)
2	4919912	806.718	intergenic	VIT_02s0154g00120(dist=4928),VIT_02s0154g00130(dist=1868)
2	4920901	806.4	upstream	VIT_02s0154g00130
2	4921889	806.009	intronic	VIT_02s0154g00130
2	4922878	801.881	exonic	VIT_02s0154g00130
2	4923866	798.613	UTR3	VIT_02s0154g00140(VIT_02s0154g00140.t01:c.*117T>A)
2	4924855	794.4	intronic	VIT_02s0154g00140
2	4925843	787.732	intronic	VIT_02s0154g00140
2	4926831	780.238	intronic	VIT_02s0154g00140
2	4927820	771.312	intronic	VIT_02s0154g00140
2	4928808	760.649	intronic	VIT_02s0154g00140
2	4929797	748.961	intronic	VIT_02s0154g00140
2	4930785	733.951	intronic	VIT_02s0154g00140
2	4931774	717.985	intronic	VIT_02s0154g00140
2	4932762	699.015	intronic	VIT_02s0154g00140
2	4933750	675.742	intronic	VIT_02s0154g00140
2	4934739	635.457	intronic	VIT_02s0154g00140
2	4935727	633.354	upstream	VIT_02s0154g00140
2	4936716	618.382	intergenic	VIT_02s0154g00140(dist=1395),VIT_02s0154g00150(dist=12494)
2	4937704	596.689	intergenic	VIT_02s0154g00140(dist=2383),VIT_02s0154g00150(dist=11506)
2	4938693	570.717	intergenic	VIT_02s0154g00140(dist=3372),VIT_02s0154g00150(dist=10517)
2	4939681	539.338	intergenic	VIT_02s0154g00140(dist=4360),VIT_02s0154g00150(dist=9529)
2	4940669	503.842	intergenic	VIT_02s0154g00140(dist=5348),VIT_02s0154g00150(dist=8541)
2	4941658	461.079	intergenic	VIT_02s0154g00140(dist=6337),VIT_02s0154g00150(dist=7552)
2	4942646	409.884	intergenic	VIT_02s0154g00140(dist=7325),VIT_02s0154g00150(dist=6564)
2	4943635	347.488	intergenic	VIT_02s0154g00140(dist=8314),VIT_02s0154g00150(dist=5575)
2	4944623	265.193	intergenic	VIT_02s0154g00140(dist=9302),VIT_02s0154g00150(dist=4587)
2	4945612	146.368	intergenic	VIT_02s0154g00140(dist=10291),VIT_02s0154g00150(dist=3598)
2	4949565	174.916	exonic	VIT_02s0154g00150
2	4950554	232.705	downstream	VIT_02s0154g00150
2	4951542	268.84	downstream	VIT_02s0154g00160
2	4952531	291.817	exonic	VIT_02s0154g00160
2	4953519	304.914	intronic	VIT_02s0154g00160
2	4954508	311.275	intronic	VIT_02s0154g00160
2	4955496	310.065	exonic	VIT_02s0154g00160
2	4956484	303.748	upstream	VIT_02s0154g00160
2	4957473	292.197	downstream	VIT_02s0154g00170
2	4958461	275.438	intronic	VIT_02s0154g00170
2	4959450	253.686	intronic	VIT_02s0154g00170
2	4960438	226.306	exonic	VIT_02s0154g00170
2	4961427	193.624	upstream	VIT_02s0154g00170
2	4962415	145.12	downstream	VIT_02s0154g00180
2	4996022	170.961	intergenic	VIT_02s0154g00210(dist=6244),VIT_02s0154g00220(dist=29201)
2	4997010	201.697	intergenic	VIT_02s0154g00210(dist=7232),VIT_02s0154g00220(dist=28213)
2	4997998	227.792	intergenic	VIT_02s0154g00210(dist=8220),VIT_02s0154g00220(dist=27225)
2	4998987	250.083	intergenic	VIT_02s0154g00210(dist=9209),VIT_02s0154g00220(dist=26236)
2	4999975	267.657	intergenic	VIT_02s0154g00210(dist=10197),VIT_02s0154g00220(dist=25248)
2	5000964	281.853	intergenic	VIT_02s0154g00210(dist=11186),VIT_02s0154g00220(dist=24259)
2	5001952	293.803	intergenic	VIT_02s0154g00210(dist=12174),VIT_02s0154g00220(dist=23271)
2	5002941	301.699	intergenic	VIT_02s0154g00210(dist=13163),VIT_02s0154g00220(dist=22282)
2	5003929	307.865	intergenic	VIT_02s0154g00210(dist=14151),VIT_02s0154g00220(dist=21294)
2	5004917	311.42	intergenic	VIT_02s0154g00210(dist=15139),VIT_02s0154g00220(dist=20306)
2	5005906	312.916	intergenic	VIT_02s0154g00210(dist=16128),VIT_02s0154g00220(dist=19317)
2	5006894	311.87	intergenic	VIT_02s0154g00210(dist=17116),VIT_02s0154g00220(dist=18329)
2	5007883	308.392	intergenic	VIT_02s0154g00210(dist=18105),VIT_02s0154g00220(dist=17340)
2	5008871	303.165	intergenic	VIT_02s0154g00210(dist=19093),VIT_02s0154g00220(dist=16352)
2	5009860	295.519	intergenic	VIT_02s0154g00210(dist=20082),VIT_02s0154g00220(dist=15363)
2	5010848	285.31	intergenic	VIT_02s0154g00210(dist=21070),VIT_02s0154g00220(dist=14375)
2	5011837	272.03	intergenic	VIT_02s0154g00210(dist=22059),VIT_02s0154g00220(dist=13386)
2	5012825	256.846	intergenic	VIT_02s0154g00210(dist=23047),VIT_02s0154g00220(dist=12398)
2	5013813	238.256	intergenic	VIT_02s0154g00210(dist=24035),VIT_02s0154g00220(dist=11410)
2	5014802	217.179	intergenic	VIT_02s0154g00210(dist=25024),VIT_02s0154g00220(dist=10421)
2	5015790	197.25	intergenic	VIT_02s0154g00210(dist=26012),VIT_02s0154g00220(dist=9433)
2	5016779	182.434	intergenic	VIT_02s0154g00210(dist=27001),VIT_02s0154g00220(dist=8444)
2	5017767	169.256	intergenic	VIT_02s0154g00210(dist=27989),VIT_02s0154g00220(dist=7456)
2	5018756	160.18	intergenic	VIT_02s0154g00210(dist=28978),VIT_02s0154g00220(dist=6467)
2	5019744	150.953	intergenic	VIT_02s0154g00210(dist=29966),VIT_02s0154g00220(dist=5479)
2	5020732	140.429	intergenic	VIT_02s0154g00210(dist=30954),VIT_02s0154g00220(dist=4491)
2	5040501	139.554	intergenic	VIT_02s0154g00230(dist=2549),VIT_02s0154g00240(dist=22290)
2	5067189	159.465	intronic	VIT_02s0154g00240
2	5068177	163.436	exonic	VIT_02s0154g00240
2	5069166	209.077	exonic	VIT_02s0154g00240
2	5070154	267.35	intronic	VIT_02s0154g00240
2	5071142	316.369	intronic	VIT_02s0154g00240
2	5072131	345.418	intronic	VIT_02s0154g00240
2	5073119	360.139	intronic	VIT_02s0154g00240
2	5074108	356.111	intronic	VIT_02s0154g00240
2	5075096	318.716	downstream	VIT_02s0154g00240
2	5076085	369.387	intergenic	VIT_02s0154g00240(dist=1868),VIT_02s0154g00250(dist=2239)
2	5077073	392.578	intergenic	VIT_02s0154g00240(dist=2856),VIT_02s0154g00250(dist=1251)
2	5078061	387.634	upstream	VIT_02s0154g00250
2	5079050	266.586	intronic	VIT_02s0154g00250
2	5080038	396.612	intronic	VIT_02s0154g00250
2	5081027	408.615	intronic	VIT_02s0154g00250
2	5082015	399.12	intronic	VIT_02s0154g00250
2	5083004	368.286	intronic	VIT_02s0154g00250
2	5083992	299.147	intronic	VIT_02s0154g00250
2	5085969	190.776	intronic	VIT_02s0154g00250
2	5086957	244.593	intronic	VIT_02s0154g00250
2	5087946	218.887	intronic	VIT_02s0154g00250
2	5088934	349.941	intronic	VIT_02s0154g00250
2	5089923	390.565	intronic	VIT_02s0154g00250
2	5090911	418.023	intronic	VIT_02s0154g00250
2	5091899	459.028	intronic	VIT_02s0154g00250
2	5092888	471.663	intronic	VIT_02s0154g00250
2	5093876	466.916	intronic	VIT_02s0154g00250
2	5094865	435.825	intronic	VIT_02s0154g00250
2	5095853	393.617	intronic	VIT_02s0154g00250
2	5096842	289.684	intronic	VIT_02s0154g00250
2	5097830	289.181	intronic	VIT_02s0154g00250
2	5098818	373.862	UTR3	VIT_02s0154g00250(VIT_02s0154g00250.t01:c.*222A>T)
2	5099807	371.691	downstream	VIT_02s0154g00250
2	5100795	312.36	intergenic	VIT_02s0154g00250(dist=1829),VIT_02s0154g00260(dist=5370)
2	5101784	203.557	intergenic	VIT_02s0154g00250(dist=2818),VIT_02s0154g00260(dist=4381)
2	5102772	360.93	intergenic	VIT_02s0154g00250(dist=3806),VIT_02s0154g00260(dist=3393)
2	5103761	443.453	intergenic	VIT_02s0154g00250(dist=4795),VIT_02s0154g00260(dist=2404)
2	5104749	477.351	intergenic	VIT_02s0154g00250(dist=5783),VIT_02s0154g00260(dist=1416)
2	5105737	473.25	downstream	VIT_02s0154g00260
2	5106726	484.145	exonic	VIT_02s0154g00260
2	5107714	485.491	intronic	VIT_02s0154g00260
2	5108703	481.059	exonic	VIT_02s0154g00260
2	5109691	456.584	exonic	VIT_02s0154g00260
2	5110680	409.114	upstream	VIT_02s0154g00260
2	5111668	324.348	intergenic	VIT_02s0154g00260(dist=1481),VIT_02s0154g00270(dist=4806)
2	5112656	159.579	intergenic	VIT_02s0154g00260(dist=2469),VIT_02s0154g00270(dist=3818)
2	5119575	143.291	intergenic	VIT_02s0154g00270(dist=2892),VIT_02s0154g00280(dist=1478)
2	5120564	224.648	downstream	VIT_02s0154g00280
2	5121552	308.115	exonic	VIT_02s0154g00280
2	5122541	354.948	upstream	VIT_02s0154g00280
2	5123529	376.209	intergenic	VIT_02s0154g00280(dist=1816),VIT_02s0154g00290(dist=1880)
2	5124518	396.473	downstream	VIT_02s0154g00290
2	5125506	380.223	UTR3	VIT_02s0154g00290(VIT_02s0154g00290.t01:c.*135T>A)
2	5126495	345.491	upstream	VIT_02s0154g00290
2	5127483	290.242	intergenic	VIT_02s0154g00290(dist=1386),VIT_02s0154g00300(dist=3485)
2	5128471	237.021	intergenic	VIT_02s0154g00290(dist=2374),VIT_02s0154g00300(dist=2497)
2	5129460	240.13	intergenic	VIT_02s0154g00290(dist=3363),VIT_02s0154g00300(dist=1508)
2	5130448	186.724	upstream	VIT_02s0154g00300
2	5131437	261.41	exonic	VIT_02s0154g00300
2	5132425	275.789	downstream	VIT_02s0154g00300
2	5133414	264.649	downstream	VIT_02s0154g00310
2	5134402	223.991	intronic	VIT_02s0154g00310
2	5135390	142.073	upstream	VIT_02s0154g00310
2	5252025	167.762	intergenic	VIT_02s0154g00480(dist=1984),VIT_02s0154g00490(dist=3116)
2	5253014	165.546	intergenic	VIT_02s0154g00480(dist=2973),VIT_02s0154g00490(dist=2127)
2	5254002	149.907	intergenic	VIT_02s0154g00480(dist=3961),VIT_02s0154g00490(dist=1139)
2	5254991	168.233	downstream	VIT_02s0154g00490
2	5255979	166.16	exonic	VIT_02s0154g00490
2	5256967	224.095	upstream	VIT_02s0154g00490
2	5257956	207.398	downstream	VIT_02s0154g00500
2	5258944	178.51	exonic	VIT_02s0154g00500
2	5259933	198.824	intronic	VIT_02s0154g00500
2	5260921	262.692	exonic	VIT_02s0154g00500
2	5261910	182.995	upstream	VIT_02s0154g00500
2	5262898	284.025	downstream	VIT_02s0154g00510
2	5263886	214.281	intronic	VIT_02s0154g00510
2	5264875	270.447	intronic	VIT_02s0154g00510
2	5265863	255.345	intronic	VIT_02s0154g00510
2	5266852	196.55	intronic	VIT_02s0154g00510
2	10542108	142.187	intergenic	VIT_02s0012g02720(dist=30493),VIT_02s0012g02760(dist=31636)
2	10544085	169.316	intergenic	VIT_02s0012g02720(dist=32470),VIT_02s0012g02760(dist=29659)
2	10545073	179.482	intergenic	VIT_02s0012g02720(dist=33458),VIT_02s0012g02760(dist=28671)
2	10546062	180.936	intergenic	VIT_02s0012g02720(dist=34447),VIT_02s0012g02760(dist=27682)
2	10547050	163.492	intergenic	VIT_02s0012g02720(dist=35435),VIT_02s0012g02760(dist=26694)
2	10548038	172.084	intergenic	VIT_02s0012g02720(dist=36423),VIT_02s0012g02760(dist=25706)
2	10549027	137.417	intergenic	VIT_02s0012g02720(dist=37412),VIT_02s0012g02760(dist=24717)
2	10550015	166.452	intergenic	VIT_02s0012g02720(dist=38400),VIT_02s0012g02760(dist=23729)
2	10551004	160.32	intergenic	VIT_02s0012g02720(dist=39389),VIT_02s0012g02760(dist=22740)
2	10551992	144.607	intergenic	VIT_02s0012g02720(dist=40377),VIT_02s0012g02760(dist=21752)
2	10658743	163.063	intronic	VIT_02s0012g02790
2	10659731	191.645	intronic	VIT_02s0012g02790
2	10660720	209.488	intronic	VIT_02s0012g02790
2	10661708	215.553	intronic	VIT_02s0012g02790
2	10662696	208.877	intronic	VIT_02s0012g02790
2	10663685	187.993	intronic	VIT_02s0012g02790
2	10664673	150.574	intronic	VIT_02s0012g02790
2	13259305	177.554	intergenic	VIT_02s0109g00440(dist=17319),VIT_02s0033g00010(dist=86461)
2	13260293	269.636	intergenic	VIT_02s0109g00440(dist=18307),VIT_02s0033g00010(dist=85473)
2	13261281	315.52	intergenic	VIT_02s0109g00440(dist=19295),VIT_02s0033g00010(dist=84485)
2	13262270	352.157	intergenic	VIT_02s0109g00440(dist=20284),VIT_02s0033g00010(dist=83496)
2	13263258	338.397	intergenic	VIT_02s0109g00440(dist=21272),VIT_02s0033g00010(dist=82508)
2	13264247	306.597	intergenic	VIT_02s0109g00440(dist=22261),VIT_02s0033g00010(dist=81519)
2	13266224	271.802	intergenic	VIT_02s0109g00440(dist=24238),VIT_02s0033g00010(dist=79542)
2	13267212	217.976	intergenic	VIT_02s0109g00440(dist=25226),VIT_02s0033g00010(dist=78554)
2	13277096	273.016	intergenic	VIT_02s0109g00440(dist=35110),VIT_02s0033g00010(dist=68670)
2	13283027	281.478	intergenic	VIT_02s0109g00440(dist=41041),VIT_02s0033g00010(dist=62739)
2	13284015	379.399	intergenic	VIT_02s0109g00440(dist=42029),VIT_02s0033g00010(dist=61751)
2	13285004	358.571	intergenic	VIT_02s0109g00440(dist=43018),VIT_02s0033g00010(dist=60762)
2	13286981	240.507	intergenic	VIT_02s0109g00440(dist=44995),VIT_02s0033g00010(dist=58785)
2	13287969	181.122	intergenic	VIT_02s0109g00440(dist=45983),VIT_02s0033g00010(dist=57797)
2	13294888	160.723	intergenic	VIT_02s0109g00440(dist=52902),VIT_02s0033g00010(dist=50878)
2	13322564	181.578	intergenic	VIT_02s0109g00440(dist=80578),VIT_02s0033g00010(dist=23202)
2	13323553	409.677	intergenic	VIT_02s0109g00440(dist=81567),VIT_02s0033g00010(dist=22213)
2	13324541	536.298	intergenic	VIT_02s0109g00440(dist=82555),VIT_02s0033g00010(dist=21225)
2	13325529	627.61	intergenic	VIT_02s0109g00440(dist=83543),VIT_02s0033g00010(dist=20237)
2	13326518	695.175	intergenic	VIT_02s0109g00440(dist=84532),VIT_02s0033g00010(dist=19248)
2	13327506	745.506	intergenic	VIT_02s0109g00440(dist=85520),VIT_02s0033g00010(dist=18260)
2	13328495	781.144	intergenic	VIT_02s0109g00440(dist=86509),VIT_02s0033g00010(dist=17271)
2	13329483	803.326	intergenic	VIT_02s0109g00440(dist=87497),VIT_02s0033g00010(dist=16283)
2	13330472	814.534	intergenic	VIT_02s0109g00440(dist=88486),VIT_02s0033g00010(dist=15294)
2	13331460	815.307	intergenic	VIT_02s0109g00440(dist=89474),VIT_02s0033g00010(dist=14306)
2	13332448	805.814	intergenic	VIT_02s0109g00440(dist=90462),VIT_02s0033g00010(dist=13318)
2	13333437	787.702	intergenic	VIT_02s0109g00440(dist=91451),VIT_02s0033g00010(dist=12329)
2	13334425	760.33	intergenic	VIT_02s0109g00440(dist=92439),VIT_02s0033g00010(dist=11341)
2	13335414	723.795	intergenic	VIT_02s0109g00440(dist=93428),VIT_02s0033g00010(dist=10352)
2	13336402	674.3	intergenic	VIT_02s0109g00440(dist=94416),VIT_02s0033g00010(dist=9364)
2	13337391	569.018	intergenic	VIT_02s0109g00440(dist=95405),VIT_02s0033g00010(dist=8375)
2	13338379	581.172	intergenic	VIT_02s0109g00440(dist=96393),VIT_02s0033g00010(dist=7387)
2	13339367	542.622	intergenic	VIT_02s0109g00440(dist=97381),VIT_02s0033g00010(dist=6399)
2	13340356	493.495	intergenic	VIT_02s0109g00440(dist=98370),VIT_02s0033g00010(dist=5410)
2	13341344	437.313	intergenic	VIT_02s0109g00440(dist=99358),VIT_02s0033g00010(dist=4422)
2	13342333	373.3	intergenic	VIT_02s0109g00440(dist=100347),VIT_02s0033g00010(dist=3433)
2	13343321	296.257	intergenic	VIT_02s0109g00440(dist=101335),VIT_02s0033g00010(dist=2445)
2	13344310	186.137	intergenic	VIT_02s0109g00440(dist=102324),VIT_02s0033g00010(dist=1456)
2	13870155	136.241	intergenic	VIT_02s0033g00190(dist=48508),VIT_02s0033g00230(dist=16570)
2	18715443	142.876	intergenic	VIT_02s0087g00980(dist=7039),VIT_02s0087g01010(dist=31176)
2	18716432	134.643	intergenic	VIT_02s0087g00980(dist=8028),VIT_02s0087g01010(dist=30187)
3	812644	167.041	intergenic	VIT_03s0038g01010(dist=13456),VIT_03s0038g01020(dist=2634)
3	813662	197.478	intergenic	VIT_03s0038g01010(dist=14474),VIT_03s0038g01020(dist=1616)
3	814680	195.134	downstream	VIT_03s0038g01020
3	851321	139.678	intergenic	VIT_03s0038g01020(dist=35648),VIT_03s0038g01060(dist=2974)
3	852339	140.215	intergenic	VIT_03s0038g01020(dist=36666),VIT_03s0038g01060(dist=1956)
3	853356	133.904	upstream	VIT_03s0038g01060
3	1486437	145.93	downstream	VIT_03s0038g02160
3	1487455	133.4	intergenic	VIT_03s0038g02160(dist=1259),VIT_03s0038g02170(dist=5463)
3	6600955	194.107	intergenic	VIT_03s0091g00290(dist=11531),VIT_03s0091g00300(dist=22169)
3	6601973	290.355	intergenic	VIT_03s0091g00290(dist=12549),VIT_03s0091g00300(dist=21151)
3	6602991	279.808	intergenic	VIT_03s0091g00290(dist=13567),VIT_03s0091g00300(dist=20133)
3	6604009	174.792	intergenic	VIT_03s0091g00290(dist=14585),VIT_03s0091g00300(dist=19115)
3	7408082	187.137	intergenic	VIT_03s0091g00900(dist=5842),VIT_03s0091g00920(dist=7214)
3	7409100	199.535	intergenic	VIT_03s0091g00900(dist=6860),VIT_03s0091g00920(dist=6196)
3	7410118	183.131	intergenic	VIT_03s0091g00900(dist=7878),VIT_03s0091g00920(dist=5178)
3	7411136	151.758	intergenic	VIT_03s0091g00900(dist=8896),VIT_03s0091g00920(dist=4160)
3	15257468	156.812	intergenic	VIT_03s0017g00600(dist=3316),VIT_03s0017g00610(dist=5340)
3	15258486	156.736	intergenic	VIT_03s0017g00600(dist=4334),VIT_03s0017g00610(dist=4322)
3	18841193	139.814	intergenic	VIT_03s0017g02130(dist=33273),VIT_03s0017g02140(dist=5321)
3	18842211	146.91	intergenic	VIT_03s0017g02130(dist=34291),VIT_03s0017g02140(dist=4303)
3	18843229	153.601	intergenic	VIT_03s0017g02130(dist=35309),VIT_03s0017g02140(dist=3285)
3	18844247	159.627	intergenic	VIT_03s0017g02130(dist=36327),VIT_03s0017g02140(dist=2267)
3	18845265	164.98	intergenic	VIT_03s0017g02130(dist=37345),VIT_03s0017g02140(dist=1249)
3	18846283	169.954	upstream	VIT_03s0017g02140
3	18847300	174.003	intronic	VIT_03s0017g02140
3	18848318	177.219	intronic	VIT_03s0017g02140
3	18849336	179.514	intronic	VIT_03s0017g02140
3	18850354	180.858	intronic	VIT_03s0017g02140
3	18851372	180.889	intronic	VIT_03s0017g02140
3	18852389	179.665	intronic	VIT_03s0017g02140
3	18853407	176.879	intronic	VIT_03s0017g02140
3	18854425	171.988	intronic	VIT_03s0017g02140
3	18855443	162.501	intronic	VIT_03s0017g02140
3	18856461	153.647	intronic	VIT_03s0017g02140
3	18859514	134.437	intronic	VIT_03s0017g02140
4	3036030	167.901	intergenic	VIT_04s0008g03670(dist=5400),VIT_04s0008g03680(dist=4475)
4	3037025	141.555	intergenic	VIT_04s0008g03670(dist=6395),VIT_04s0008g03680(dist=3480)
4	5956716	132.869	intronic	VIT_04s0008g06180
4	6260022	154.366	intronic	VIT_04s0008g06370
4	6266983	140.432	intergenic	VIT_04s0008g06370(dist=5781),VIT_04s0008g06380(dist=9859)
4	6269966	157.551	intergenic	VIT_04s0008g06370(dist=8764),VIT_04s0008g06380(dist=6876)
4	8462718	139.391	intronic	VIT_04s0069g00530
4	8463713	146.423	intronic	VIT_04s0069g00530
4	8464707	138.177	intronic	VIT_04s0069g00530
4	9735608	134.465	intergenic	VIT_04s0069g01110(dist=37981),VIT_04s0069g01120(dist=31527)
4	9745553	146.39	intergenic	VIT_04s0069g01110(dist=47926),VIT_04s0069g01120(dist=21582)
4	9746547	148.391	intergenic	VIT_04s0069g01110(dist=48920),VIT_04s0069g01120(dist=20588)
4	9747541	135.763	intergenic	VIT_04s0069g01110(dist=49914),VIT_04s0069g01120(dist=19594)
4	13380250	133.894	intergenic	VIT_04s0043g00250(dist=46863),VIT_04s0043g00260(dist=20538)
4	13381244	140.803	intergenic	VIT_04s0043g00250(dist=47857),VIT_04s0043g00260(dist=19544)
4	13382239	145.132	intergenic	VIT_04s0043g00250(dist=48852),VIT_04s0043g00260(dist=18549)
4	13383233	145.611	intergenic	VIT_04s0043g00250(dist=49846),VIT_04s0043g00260(dist=17555)
4	13384228	141.857	intergenic	VIT_04s0043g00250(dist=50841),VIT_04s0043g00260(dist=16560)
4	13385222	133.785	intergenic	VIT_04s0043g00250(dist=51835),VIT_04s0043g00260(dist=15566)
5	2221136	158.525	intronic	VIT_05s0020g00410
5	2222136	234.077	intronic	VIT_05s0020g00410
5	2223137	252.292	intronic	VIT_05s0020g00410
5	2224138	207.756	intronic	VIT_05s0020g00410
5	2250159	192.601	intronic	VIT_05s0020g00410
5	2251160	203.899	intronic	VIT_05s0020g00410
5	2252161	153.025	intronic	VIT_05s0020g00410
5	2326222	141.675	intergenic	VIT_05s0020g00410(dist=3735),VIT_05s0020g00420(dist=14448)
5	2327223	173.543	intergenic	VIT_05s0020g00410(dist=4736),VIT_05s0020g00420(dist=13447)
5	2328224	174.321	intergenic	VIT_05s0020g00410(dist=5737),VIT_05s0020g00420(dist=12446)
5	2329225	154.549	intergenic	VIT_05s0020g00410(dist=6738),VIT_05s0020g00420(dist=11445)
5	4734210	136.986	intronic	VIT_05s0020g02980
5	8315165	152.877	intergenic	VIT_05s0049g01210(dist=10331),VIT_05s0049g01220(dist=24967)
5	8316166	171.26	intergenic	VIT_05s0049g01210(dist=11332),VIT_05s0049g01220(dist=23966)
5	8317167	187.006	intergenic	VIT_05s0049g01210(dist=12333),VIT_05s0049g01220(dist=22965)
5	8318168	197.94	intergenic	VIT_05s0049g01210(dist=13334),VIT_05s0049g01220(dist=21964)
5	8319169	204.629	intergenic	VIT_05s0049g01210(dist=14335),VIT_05s0049g01220(dist=20963)
5	8320169	204.2	intergenic	VIT_05s0049g01210(dist=15335),VIT_05s0049g01220(dist=19963)
5	8321170	194.49	intergenic	VIT_05s0049g01210(dist=16336),VIT_05s0049g01220(dist=18962)
5	8322171	176.231	intergenic	VIT_05s0049g01210(dist=17337),VIT_05s0049g01220(dist=17961)
5	8323172	149.287	intergenic	VIT_05s0049g01210(dist=18338),VIT_05s0049g01220(dist=16960)
5	8864619	140.099	intergenic	VIT_05s0049g01490(dist=17443),VIT_05s0049g01500(dist=1929)
5	9272956	175.964	intergenic	VIT_05s0049g01830(dist=12845),VIT_05s0049g01840(dist=17386)
5	9485131	136.202	intergenic	VIT_05s0049g01990(dist=1490),VIT_05s0049g02010(dist=26258)
5	9486132	212.331	intergenic	VIT_05s0049g01990(dist=2491),VIT_05s0049g02010(dist=25257)
5	9487133	232.147	intergenic	VIT_05s0049g01990(dist=3492),VIT_05s0049g02010(dist=24256)
5	9488133	199.239	intergenic	VIT_05s0049g01990(dist=4492),VIT_05s0049g02010(dist=23256)
5	10080622	143.657	intergenic	VIT_05s0049g02350(dist=18534),VIT_05s0049g02360(dist=7881)
5	10081623	144.225	intergenic	VIT_05s0049g02350(dist=19535),VIT_05s0049g02360(dist=6880)
5	10511979	156.953	intergenic	VIT_05s0051g00090(dist=9241),VIT_05s0051g00110(dist=21674)
5	10517983	136.696	intergenic	VIT_05s0051g00090(dist=15245),VIT_05s0051g00110(dist=15670)
5	10518984	261.294	intergenic	VIT_05s0051g00090(dist=16246),VIT_05s0051g00110(dist=14669)
5	10519985	312.138	intergenic	VIT_05s0051g00090(dist=17247),VIT_05s0051g00110(dist=13668)
5	10520986	334.764	intergenic	VIT_05s0051g00090(dist=18248),VIT_05s0051g00110(dist=12667)
5	10521987	341.521	intergenic	VIT_05s0051g00090(dist=19249),VIT_05s0051g00110(dist=11666)
5	10522988	338.443	intergenic	VIT_05s0051g00090(dist=20250),VIT_05s0051g00110(dist=10665)
5	10523988	328.94	intergenic	VIT_05s0051g00090(dist=21250),VIT_05s0051g00110(dist=9665)
5	10524989	309.969	intergenic	VIT_05s0051g00090(dist=22251),VIT_05s0051g00110(dist=8664)
5	10525990	260.604	intergenic	VIT_05s0051g00090(dist=23252),VIT_05s0051g00110(dist=7663)
5	10530994	167.719	intergenic	VIT_05s0051g00090(dist=28256),VIT_05s0051g00110(dist=2659)
5	10531995	157.928	intergenic	VIT_05s0051g00090(dist=29257),VIT_05s0051g00110(dist=1658)
5	10821234	151.14	intergenic	VIT_05s0051g00300(dist=14208),VIT_05s0051g00310(dist=31554)
5	10822235	168.163	intergenic	VIT_05s0051g00300(dist=15209),VIT_05s0051g00310(dist=30553)
5	10823235	177.712	intergenic	VIT_05s0051g00300(dist=16209),VIT_05s0051g00310(dist=29553)
5	10824236	179.917	intergenic	VIT_05s0051g00300(dist=17210),VIT_05s0051g00310(dist=28552)
5	10825237	174.199	intergenic	VIT_05s0051g00300(dist=18211),VIT_05s0051g00310(dist=27551)
5	10826238	158.02	intergenic	VIT_05s0051g00300(dist=19212),VIT_05s0051g00310(dist=26550)
5	10883285	144.341	intronic	VIT_05s0051g00330
5	10884286	158.055	intronic	VIT_05s0051g00330
5	10885287	179.49	exonic	VIT_05s0051g00330
5	11572854	143.134	intergenic	VIT_05s0051g00660(dist=21534),VIT_05s0051g00670(dist=16489)
5	11573855	156.529	intergenic	VIT_05s0051g00660(dist=22535),VIT_05s0051g00670(dist=15488)
5	11574856	162.671	intergenic	VIT_05s0051g00660(dist=23536),VIT_05s0051g00670(dist=14487)
5	11575857	163.384	intergenic	VIT_05s0051g00660(dist=24537),VIT_05s0051g00670(dist=13486)
5	11576857	159.175	intergenic	VIT_05s0051g00660(dist=25537),VIT_05s0051g00670(dist=12486)
5	11577858	145.31	intergenic	VIT_05s0051g00660(dist=26538),VIT_05s0051g00670(dist=11485)
5	11651919	149.325	intergenic	VIT_05s0051g00720(dist=16015),VIT_05s0051g00730(dist=48969)
5	11730985	141.19	intergenic	VIT_05s0051g00730(dist=10660),VIT_05s0051g00740(dist=22672)
5	11731985	178.923	intergenic	VIT_05s0051g00730(dist=11660),VIT_05s0051g00740(dist=21672)
5	11732986	210.47	intergenic	VIT_05s0051g00730(dist=12661),VIT_05s0051g00740(dist=20671)
5	11733987	235.547	intergenic	VIT_05s0051g00730(dist=13662),VIT_05s0051g00740(dist=19670)
5	11734988	254.669	intergenic	VIT_05s0051g00730(dist=14663),VIT_05s0051g00740(dist=18669)
5	11735989	267.851	intergenic	VIT_05s0051g00730(dist=15664),VIT_05s0051g00740(dist=17668)
5	11736990	275.837	intergenic	VIT_05s0051g00730(dist=16665),VIT_05s0051g00740(dist=16667)
5	11737990	278.709	intergenic	VIT_05s0051g00730(dist=17665),VIT_05s0051g00740(dist=15667)
5	11738991	277.096	intergenic	VIT_05s0051g00730(dist=18666),VIT_05s0051g00740(dist=14666)
5	11739992	271.104	intergenic	VIT_05s0051g00730(dist=19667),VIT_05s0051g00740(dist=13665)
5	11740993	261.176	intergenic	VIT_05s0051g00730(dist=20668),VIT_05s0051g00740(dist=12664)
5	11741994	247.384	intergenic	VIT_05s0051g00730(dist=21669),VIT_05s0051g00740(dist=11663)
5	11742995	230.06	intergenic	VIT_05s0051g00730(dist=22670),VIT_05s0051g00740(dist=10662)
5	11743995	209.162	intergenic	VIT_05s0051g00730(dist=23670),VIT_05s0051g00740(dist=9662)
5	11744996	185.422	intergenic	VIT_05s0051g00730(dist=24671),VIT_05s0051g00740(dist=8661)
5	11745997	159.396	intergenic	VIT_05s0051g00730(dist=25672),VIT_05s0051g00740(dist=7660)
5	12127312	195.515	intergenic	VIT_05s0051g00880(dist=2713),VIT_05s0051g00890(dist=28718)
5	12128313	133.079	intergenic	VIT_05s0051g00880(dist=3714),VIT_05s0051g00890(dist=27717)
5	12140322	145.969	intergenic	VIT_05s0051g00880(dist=15723),VIT_05s0051g00890(dist=15708)
5	12141323	247.015	intergenic	VIT_05s0051g00880(dist=16724),VIT_05s0051g00890(dist=14707)
5	12142324	334.211	intergenic	VIT_05s0051g00880(dist=17725),VIT_05s0051g00890(dist=13706)
5	12143325	399.118	intergenic	VIT_05s0051g00880(dist=18726),VIT_05s0051g00890(dist=12705)
5	12144326	441.472	intergenic	VIT_05s0051g00880(dist=19727),VIT_05s0051g00890(dist=11704)
5	12145327	462.305	intergenic	VIT_05s0051g00880(dist=20728),VIT_05s0051g00890(dist=10703)
5	12146327	460.911	intergenic	VIT_05s0051g00880(dist=21728),VIT_05s0051g00890(dist=9703)
5	12147328	435.829	intergenic	VIT_05s0051g00880(dist=22729),VIT_05s0051g00890(dist=8702)
5	12148329	384.455	intergenic	VIT_05s0051g00880(dist=23730),VIT_05s0051g00890(dist=7701)
5	12149330	302.147	intergenic	VIT_05s0051g00880(dist=24731),VIT_05s0051g00890(dist=6700)
5	12150331	181.726	intergenic	VIT_05s0051g00880(dist=25732),VIT_05s0051g00890(dist=5699)
5	13092108	135.405	intergenic	VIT_05s0051g01080(dist=30865),VIT_05s0136g00040(dist=97961)
5	13093109	139.857	intergenic	VIT_05s0051g01080(dist=31866),VIT_05s0136g00040(dist=96960)
5	13094110	143.119	intergenic	VIT_05s0051g01080(dist=32867),VIT_05s0136g00040(dist=95959)
5	13095111	144.9	intergenic	VIT_05s0051g01080(dist=33868),VIT_05s0136g00040(dist=94958)
5	13096111	144.691	intergenic	VIT_05s0051g01080(dist=34868),VIT_05s0136g00040(dist=93958)
5	13097112	142.169	intergenic	VIT_05s0051g01080(dist=35869),VIT_05s0136g00040(dist=92957)
5	13098113	137.267	intergenic	VIT_05s0051g01080(dist=36870),VIT_05s0136g00040(dist=91956)
6	1251736	192.376	exonic	VIT_06s0004g01160
6	1252760	188.697	intronic	VIT_06s0004g01160
6	1253784	172.486	exonic	VIT_06s0004g01160
6	1289625	138.674	intronic	VIT_06s0004g01200
6	1290650	134.31	exonic	VIT_06s0004g01200
6	1291674	140.818	intronic	VIT_06s0004g01200
6	1292698	151.367	intronic	VIT_06s0004g01200
6	1831337	162.065	intronic	VIT_06s0004g01480
6	1832361	194.128	intronic	VIT_06s0004g01480
6	1833385	205.961	intronic	VIT_06s0004g01480
6	1834409	179.597	intronic	VIT_06s0004g01480
6	1835433	165.174	intronic	VIT_06s0004g01480
6	1836457	168.551	intronic	VIT_06s0004g01480
6	2861511	139.063	intronic	VIT_06s0004g02400
6	9839247	134.948	intergenic	VIT_06s0009g00130(dist=21841),VIT_06s0009g00190(dist=244586)
6	9840271	143.714	intergenic	VIT_06s0009g00130(dist=22865),VIT_06s0009g00190(dist=243562)
6	9841295	150.085	intergenic	VIT_06s0009g00130(dist=23889),VIT_06s0009g00190(dist=242538)
6	9842319	154.824	intergenic	VIT_06s0009g00130(dist=24913),VIT_06s0009g00190(dist=241514)
6	9843343	158.07	intergenic	VIT_06s0009g00130(dist=25937),VIT_06s0009g00190(dist=240490)
6	9844367	159.796	intergenic	VIT_06s0009g00130(dist=26961),VIT_06s0009g00190(dist=239466)
6	9845391	159.416	intergenic	VIT_06s0009g00130(dist=27985),VIT_06s0009g00190(dist=238442)
6	9846415	153.236	intergenic	VIT_06s0009g00130(dist=29009),VIT_06s0009g00190(dist=237418)
6	9847439	160.644	intergenic	VIT_06s0009g00130(dist=30033),VIT_06s0009g00190(dist=236394)
6	9848463	161.597	intergenic	VIT_06s0009g00130(dist=31057),VIT_06s0009g00190(dist=235370)
6	9849487	161.078	intergenic	VIT_06s0009g00130(dist=32081),VIT_06s0009g00190(dist=234346)
6	9850511	159.564	intergenic	VIT_06s0009g00130(dist=33105),VIT_06s0009g00190(dist=233322)
6	9851535	157.161	intergenic	VIT_06s0009g00130(dist=34129),VIT_06s0009g00190(dist=232298)
6	9852559	153.883	intergenic	VIT_06s0009g00130(dist=35153),VIT_06s0009g00190(dist=231274)
6	9853584	149.461	intergenic	VIT_06s0009g00130(dist=36178),VIT_06s0009g00190(dist=230249)
6	9854608	143.774	intergenic	VIT_06s0009g00130(dist=37202),VIT_06s0009g00190(dist=229225)
6	9855632	135.85	intergenic	VIT_06s0009g00130(dist=38226),VIT_06s0009g00190(dist=228201)
6	9868944	134.419	intergenic	VIT_06s0009g00130(dist=51538),VIT_06s0009g00190(dist=214889)
6	9869968	136.542	intergenic	VIT_06s0009g00130(dist=52562),VIT_06s0009g00190(dist=213865)
6	9870992	137.34	intergenic	VIT_06s0009g00130(dist=53586),VIT_06s0009g00190(dist=212841)
6	9872016	136.995	intergenic	VIT_06s0009g00130(dist=54610),VIT_06s0009g00190(dist=211817)
6	9873040	135.579	intergenic	VIT_06s0009g00130(dist=55634),VIT_06s0009g00190(dist=210793)
6	9874064	132.665	intergenic	VIT_06s0009g00130(dist=56658),VIT_06s0009g00190(dist=209769)
6	9958035	140.031	intergenic	VIT_06s0009g00130(dist=140629),VIT_06s0009g00190(dist=125798)
6	9959059	148.929	intergenic	VIT_06s0009g00130(dist=141653),VIT_06s0009g00190(dist=124774)
6	9960083	155.579	intergenic	VIT_06s0009g00130(dist=142677),VIT_06s0009g00190(dist=123750)
6	9961107	159.995	intergenic	VIT_06s0009g00130(dist=143701),VIT_06s0009g00190(dist=122726)
6	9962131	162.783	intergenic	VIT_06s0009g00130(dist=144725),VIT_06s0009g00190(dist=121702)
6	9963155	163.591	intergenic	VIT_06s0009g00130(dist=145749),VIT_06s0009g00190(dist=120678)
6	9964179	163.174	intergenic	VIT_06s0009g00130(dist=146773),VIT_06s0009g00190(dist=119654)
6	9965203	160.929	intergenic	VIT_06s0009g00130(dist=147797),VIT_06s0009g00190(dist=118630)
6	9966227	157.555	intergenic	VIT_06s0009g00130(dist=148821),VIT_06s0009g00190(dist=117606)
6	9967251	152.216	intergenic	VIT_06s0009g00130(dist=149845),VIT_06s0009g00190(dist=116582)
6	9968275	144.526	intergenic	VIT_06s0009g00130(dist=150869),VIT_06s0009g00190(dist=115558)
6	9969299	135.342	intergenic	VIT_06s0009g00130(dist=151893),VIT_06s0009g00190(dist=114534)
6	12658400	158.224	intergenic	VIT_06s0009g01130(dist=20853),VIT_06s0009g01140(dist=26461)
6	12659424	172.374	intergenic	VIT_06s0009g01130(dist=21877),VIT_06s0009g01140(dist=25437)
6	12660448	143.445	intergenic	VIT_06s0009g01130(dist=22901),VIT_06s0009g01140(dist=24413)
6	16288584	138.244	intergenic	VIT_06s0009g03120(dist=20743),VIT_06s0009g03130(dist=25233)
6	16289608	178.825	intergenic	VIT_06s0009g03120(dist=21767),VIT_06s0009g03130(dist=24209)
6	16290632	189.06	intergenic	VIT_06s0009g03120(dist=22791),VIT_06s0009g03130(dist=23185)
6	16291656	179.48	intergenic	VIT_06s0009g03120(dist=23815),VIT_06s0009g03130(dist=22161)
6	16292680	136.281	intergenic	VIT_06s0009g03120(dist=24839),VIT_06s0009g03130(dist=21137)
6	16298825	136.542	intergenic	VIT_06s0009g03120(dist=30984),VIT_06s0009g03130(dist=14992)
6	16303945	172.083	intergenic	VIT_06s0009g03120(dist=36104),VIT_06s0009g03130(dist=9872)
6	16304969	224.081	intergenic	VIT_06s0009g03120(dist=37128),VIT_06s0009g03130(dist=8848)
6	16305993	231.657	intergenic	VIT_06s0009g03120(dist=38152),VIT_06s0009g03130(dist=7824)
6	16307017	207.332	intergenic	VIT_06s0009g03120(dist=39176),VIT_06s0009g03130(dist=6800)
6	16308041	151.047	intergenic	VIT_06s0009g03120(dist=40200),VIT_06s0009g03130(dist=5776)
6	18205567	134.615	intronic	VIT_06s0061g00690
6	18334595	144.153	UTR5	VIT_06s0061g00810(VIT_06s0061g00810.t01:c.-15T>A)
6	18342787	136.201	intronic	VIT_06s0061g00820
6	18344835	153.972	upstream;downstream	VIT_06s0061g00820;VIT_06s0061g00830
6	18345859	172.494	intronic	VIT_06s0061g00830
6	18346884	149.465	intronic	VIT_06s0061g00830
6	18348932	193.248	intronic	VIT_06s0061g00830
6	18349956	163.246	exonic	VIT_06s0061g00830
6	18352004	275.576	intronic	VIT_06s0061g00830
6	18353028	296.626	intronic	VIT_06s0061g00830
6	18354052	321.314	intronic	VIT_06s0061g00830
6	18355076	325.46	intronic	VIT_06s0061g00830
6	18356100	252.557	intronic	VIT_06s0061g00830
6	18357124	307.199	exonic	VIT_06s0061g00830
6	18358148	291.94	upstream;downstream	VIT_06s0061g00830;VIT_06s0061g00840
6	18359172	302.316	UTR3	VIT_06s0061g00840(VIT_06s0061g00840.t01:c.*121T>A)
6	18360196	317.679	exonic	VIT_06s0061g00840
6	18361220	329.831	exonic	VIT_06s0061g00840
6	18362244	345.555	intronic	VIT_06s0061g00840
6	18363268	293.039	intronic	VIT_06s0061g00840
6	18364292	270.639	intronic	VIT_06s0061g00840
6	18365316	206.278	intronic	VIT_06s0061g00840
6	18370436	147.272	intergenic	VIT_06s0061g00840(dist=1119),VIT_06s0061g00850(dist=16089)
6	18371460	138.549	intergenic	VIT_06s0061g00840(dist=2143),VIT_06s0061g00850(dist=15065)
6	18372484	246.12	intergenic	VIT_06s0061g00840(dist=3167),VIT_06s0061g00850(dist=14041)
6	18373508	269.95	intergenic	VIT_06s0061g00840(dist=4191),VIT_06s0061g00850(dist=13017)
6	18374532	263.176	intergenic	VIT_06s0061g00840(dist=5215),VIT_06s0061g00850(dist=11993)
6	18375556	230.653	intergenic	VIT_06s0061g00840(dist=6239),VIT_06s0061g00850(dist=10969)
6	18376580	144.058	intergenic	VIT_06s0061g00840(dist=7263),VIT_06s0061g00850(dist=9945)
7	90312	211.256	intergenic	VIT_07s0141g00140(dist=1501),VIT_07s0141g00150(dist=2739)
7	91312	232.976	intergenic	VIT_07s0141g00140(dist=2501),VIT_07s0141g00150(dist=1739)
7	92313	166.158	upstream	VIT_07s0141g00150
7	93314	190.057	intronic	VIT_07s0141g00150
7	94315	262.659	intronic	VIT_07s0141g00150
7	95316	238.556	intronic	VIT_07s0141g00150
7	96317	179.738	intronic	VIT_07s0141g00150
7	97317	139.554	intronic	VIT_07s0141g00150
7	4446941	133.964	intergenic	VIT_07s0005g01980(dist=22780),VIT_07s0005g01990(dist=4937)
7	10573043	145.119	intergenic	VIT_07s0005g05990(dist=26179),VIT_07s0005g06000(dist=58388)
7	10574044	147.164	intergenic	VIT_07s0005g05990(dist=27180),VIT_07s0005g06000(dist=57387)
7	11698981	136.812	intergenic	VIT_07s0005g06460(dist=52755),VIT_07s0005g06480(dist=36698)
7	13203234	133.685	intergenic	VIT_07s0095g00590(dist=10825),VIT_07s0095g00600(dist=25668)
7	13204235	136.24	intergenic	VIT_07s0095g00590(dist=11826),VIT_07s0095g00600(dist=24667)
7	13205236	132.772	intergenic	VIT_07s0095g00590(dist=12827),VIT_07s0095g00600(dist=23666)
7	15001733	152.476	intronic	VIT_07s0191g00210
7	15145853	171.14	intergenic	VIT_07s0205g00060(dist=18121),VIT_07s0205g00070(dist=3088)
7	15146853	233.865	intergenic	VIT_07s0205g00060(dist=19121),VIT_07s0205g00070(dist=2088)
7	15147854	268.662	intergenic	VIT_07s0205g00060(dist=20122),VIT_07s0205g00070(dist=1087)
7	15148855	261.073	upstream	VIT_07s0205g00070
7	15152858	146.839	intergenic	VIT_07s0205g00070(dist=3426),VIT_07s0205g00080(dist=2690)
7	15156862	148.095	intronic	VIT_07s0205g00080
7	15992558	135.156	intergenic	VIT_07s0129g00760(dist=7560),VIT_07s0129g00770(dist=8405)
7	15993559	172.239	intergenic	VIT_07s0129g00760(dist=8561),VIT_07s0129g00770(dist=7404)
7	15994560	198.305	intergenic	VIT_07s0129g00760(dist=9562),VIT_07s0129g00770(dist=6403)
7	15995560	212.67	intergenic	VIT_07s0129g00760(dist=10562),VIT_07s0129g00770(dist=5403)
7	15996561	215.777	intergenic	VIT_07s0129g00760(dist=11563),VIT_07s0129g00770(dist=4402)
7	15997562	206.6	intergenic	VIT_07s0129g00760(dist=12564),VIT_07s0129g00770(dist=3401)
7	15998563	184.63	intergenic	VIT_07s0129g00760(dist=13565),VIT_07s0129g00770(dist=2400)
7	15999564	148.118	intergenic	VIT_07s0129g00760(dist=14566),VIT_07s0129g00770(dist=1399)
7	16008571	141.504	downstream	VIT_07s0129g00790
8	1077679	148.533	intergenic	VIT_08s0056g00740(dist=4458),VIT_08s0056g00750(dist=4198)
8	1078696	138.076	intergenic	VIT_08s0056g00740(dist=5475),VIT_08s0056g00750(dist=3181)
8	1161120	188.532	intronic	VIT_08s0056g00770
8	1162137	195.288	intronic	VIT_08s0056g00770
8	1176383	153.021	intronic	VIT_08s0056g00770
8	1591553	134.559	intergenic	VIT_08s0056g01080(dist=10563),VIT_08s0056g01090(dist=34116)
8	5181552	172.02	intergenic	VIT_08s0032g01030(dist=6890),VIT_08s0032g01040(dist=6626)
8	5182570	188.689	intergenic	VIT_08s0032g01030(dist=7908),VIT_08s0032g01040(dist=5608)
8	5520404	162.797	intergenic	VIT_08s0032g01110(dist=10887),VIT_08s0032g01120(dist=77059)
8	5521422	164.424	intergenic	VIT_08s0032g01110(dist=11905),VIT_08s0032g01120(dist=76041)
8	5522439	144.829	intergenic	VIT_08s0032g01110(dist=12922),VIT_08s0032g01120(dist=75024)
8	5601810	159.751	intergenic	VIT_08s0032g01120(dist=3741),VIT_08s0032g01130(dist=18349)
8	5602827	192.872	intergenic	VIT_08s0032g01120(dist=4758),VIT_08s0032g01130(dist=17332)
8	5603845	217.198	intergenic	VIT_08s0032g01120(dist=5776),VIT_08s0032g01130(dist=16314)
8	5604863	233.146	intergenic	VIT_08s0032g01120(dist=6794),VIT_08s0032g01130(dist=15296)
8	5605880	240.699	intergenic	VIT_08s0032g01120(dist=7811),VIT_08s0032g01130(dist=14279)
8	5606898	239.132	intergenic	VIT_08s0032g01120(dist=8829),VIT_08s0032g01130(dist=13261)
8	5607915	228.599	intergenic	VIT_08s0032g01120(dist=9846),VIT_08s0032g01130(dist=12244)
8	5608933	207.899	intergenic	VIT_08s0032g01120(dist=10864),VIT_08s0032g01130(dist=11226)
8	5609950	175.223	intergenic	VIT_08s0032g01120(dist=11881),VIT_08s0032g01130(dist=10209)
8	5717813	148.522	intergenic	VIT_08s0032g01150(dist=37082),VIT_08s0032g01160(dist=35518)
8	5718831	183.824	intergenic	VIT_08s0032g01150(dist=38100),VIT_08s0032g01160(dist=34500)
8	5719848	207.863	intergenic	VIT_08s0032g01150(dist=39117),VIT_08s0032g01160(dist=33483)
8	5720866	215.217	intergenic	VIT_08s0032g01150(dist=40135),VIT_08s0032g01160(dist=32465)
8	5721884	193.355	intergenic	VIT_08s0032g01150(dist=41153),VIT_08s0032g01160(dist=31447)
8	5722901	158.774	intergenic	VIT_08s0032g01150(dist=42170),VIT_08s0032g01160(dist=30430)
8	5725954	140.042	intergenic	VIT_08s0032g01150(dist=45223),VIT_08s0032g01160(dist=27377)
8	5744270	151.652	intergenic	VIT_08s0032g01150(dist=63539),VIT_08s0032g01160(dist=9061)
8	5745288	159.126	intergenic	VIT_08s0032g01150(dist=64557),VIT_08s0032g01160(dist=8043)
8	7517901	133.751	intergenic	VIT_08s0105g00340(dist=31240),VIT_08s0105g00350(dist=24413)
8	8025670	155.083	intergenic	VIT_08s0105g00610(dist=43210),VIT_08s0217g00010(dist=51655)
8	8026687	186.162	intergenic	VIT_08s0105g00610(dist=44227),VIT_08s0217g00010(dist=50638)
8	8027705	205.839	intergenic	VIT_08s0105g00610(dist=45245),VIT_08s0217g00010(dist=49620)
8	8028722	214.934	intergenic	VIT_08s0105g00610(dist=46262),VIT_08s0217g00010(dist=48603)
8	8029740	212.499	intergenic	VIT_08s0105g00610(dist=47280),VIT_08s0217g00010(dist=47585)
8	8030757	199.903	intergenic	VIT_08s0105g00610(dist=48297),VIT_08s0217g00010(dist=46568)
8	8031775	179.11	intergenic	VIT_08s0105g00610(dist=49315),VIT_08s0217g00010(dist=45550)
8	8032793	147.896	intergenic	VIT_08s0105g00610(dist=50333),VIT_08s0217g00010(dist=44532)
8	8053144	244.288	intergenic	VIT_08s0105g00610(dist=70684),VIT_08s0217g00010(dist=24181)
8	8054162	272.739	intergenic	VIT_08s0105g00610(dist=71702),VIT_08s0217g00010(dist=23163)
8	8055179	316.341	intergenic	VIT_08s0105g00610(dist=72719),VIT_08s0217g00010(dist=22146)
8	8056197	309.073	intergenic	VIT_08s0105g00610(dist=73737),VIT_08s0217g00010(dist=21128)
8	8057214	193.594	intergenic	VIT_08s0105g00610(dist=74754),VIT_08s0217g00010(dist=20111)
8	8059250	151.856	intergenic	VIT_08s0105g00610(dist=76790),VIT_08s0217g00010(dist=18075)
8	8060267	226.706	intergenic	VIT_08s0105g00610(dist=77807),VIT_08s0217g00010(dist=17058)
8	8061285	407.518	intergenic	VIT_08s0105g00610(dist=78825),VIT_08s0217g00010(dist=16040)
8	8062302	395.965	intergenic	VIT_08s0105g00610(dist=79842),VIT_08s0217g00010(dist=15023)
8	8063320	369.329	intergenic	VIT_08s0105g00610(dist=80860),VIT_08s0217g00010(dist=14005)
8	8064337	413.6	intergenic	VIT_08s0105g00610(dist=81877),VIT_08s0217g00010(dist=12988)
8	8065355	185.595	intergenic	VIT_08s0105g00610(dist=82895),VIT_08s0217g00010(dist=11970)
8	8066373	249.574	intergenic	VIT_08s0105g00610(dist=83913),VIT_08s0217g00010(dist=10952)
8	8067390	392.712	intergenic	VIT_08s0105g00610(dist=84930),VIT_08s0217g00010(dist=9935)
8	8068408	373.912	intergenic	VIT_08s0105g00610(dist=85948),VIT_08s0217g00010(dist=8917)
8	8069425	221.571	intergenic	VIT_08s0105g00610(dist=86965),VIT_08s0217g00010(dist=7900)
8	12117332	140.474	intergenic	VIT_08s0040g01070(dist=12681),VIT_08s0040g01090(dist=5417)
8	12118350	160.759	intergenic	VIT_08s0040g01070(dist=13699),VIT_08s0040g01090(dist=4399)
8	12119367	177.366	intergenic	VIT_08s0040g01070(dist=14716),VIT_08s0040g01090(dist=3382)
8	12120385	189.599	intergenic	VIT_08s0040g01070(dist=15734),VIT_08s0040g01090(dist=2364)
8	12121402	199.046	intergenic	VIT_08s0040g01070(dist=16751),VIT_08s0040g01090(dist=1347)
8	12122420	204.006	downstream	VIT_08s0040g01090,VIT_08s0040g01100
8	12123438	202.81	UTR5	VIT_08s0040g01100(VIT_08s0040g01100.t01:c.-9T>A)
8	12124455	167.5	upstream	VIT_08s0040g01100
8	12125473	202.7	intergenic	VIT_08s0040g01100(dist=2007),VIT_08s0040g01110(dist=2365)
8	12126490	197.881	intergenic	VIT_08s0040g01100(dist=3024),VIT_08s0040g01110(dist=1348)
8	12127508	206.972	upstream	VIT_08s0040g01110
8	12128525	220.934	exonic	VIT_08s0040g01110
8	12129543	222.535	intronic	VIT_08s0040g01110
8	12130561	203.457	downstream	VIT_08s0040g01110
8	12131578	210.686	intergenic	VIT_08s0040g01110(dist=1375),VIT_08s0040g01130(dist=6064)
8	12132596	205.408	intergenic	VIT_08s0040g01110(dist=2393),VIT_08s0040g01130(dist=5046)
8	12133613	199.126	intergenic	VIT_08s0040g01110(dist=3410),VIT_08s0040g01130(dist=4029)
8	12134631	178.262	intergenic	VIT_08s0040g01110(dist=4428),VIT_08s0040g01130(dist=3011)
8	12135648	139.19	intergenic	VIT_08s0040g01110(dist=5445),VIT_08s0040g01130(dist=1994)
8	12139719	144.749	exonic	VIT_08s0040g01130
8	12140736	152.944	downstream	VIT_08s0040g01130
8	12141754	142.49	intergenic	VIT_08s0040g01130(dist=1490),VIT_08s0040g01140(dist=8697)
8	12163123	145.587	upstream	VIT_08s0040g01150
8	12165158	141.978	intergenic	VIT_08s0040g01150(dist=2558),VIT_08s0040g01160(dist=2422)
8	12237406	145.613	intergenic	VIT_08s0040g01210(dist=6442),VIT_08s0040g01220(dist=12682)
8	12238423	168.212	intergenic	VIT_08s0040g01210(dist=7459),VIT_08s0040g01220(dist=11665)
8	12239441	154.034	intergenic	VIT_08s0040g01210(dist=8477),VIT_08s0040g01220(dist=10647)
8	15541466	139.724	intronic	VIT_08s0007g01460
8	15544519	173.835	exonic	VIT_08s0007g01460
8	15546554	176.533	intronic	VIT_08s0007g01460
8	15547572	146.926	exonic	VIT_08s0007g01460
8	15548590	147.158	intronic	VIT_08s0007g01460
8	16795117	153.442	upstream	VIT_08s0007g02700
8	16796134	175.624	intergenic	VIT_08s0007g02700(dist=1248),VIT_08s0007g02710(dist=5018)
8	16797152	163.056	intergenic	VIT_08s0007g02700(dist=2266),VIT_08s0007g02710(dist=4000)
8	16822591	153.078	exonic	VIT_08s0007g02760
8	16823609	146.893	exonic	VIT_08s0007g02760
8	16824627	168.776	downstream	VIT_08s0007g02760
8	16825644	138.987	intergenic	VIT_08s0007g02760(dist=1661),VIT_08s0007g02770(dist=4299)
8	18624714	138.859	exonic	VIT_08s0007g04680
8	18650153	151.601	intronic	VIT_08s0007g04700
8	18651171	212.348	intronic	VIT_08s0007g04700
8	18652188	237.586	intronic	VIT_08s0007g04700
8	18653206	197.145	intronic	VIT_08s0007g04700
8	18654223	171.816	intronic	VIT_08s0007g04700
8	18655241	134.966	intronic	VIT_08s0007g04700
8	18660329	212.374	intronic	VIT_08s0007g04700
8	18661346	256.328	intronic	VIT_08s0007g04700
8	18662364	275.96	intronic	VIT_08s0007g04700
8	18663382	281.533	intronic	VIT_08s0007g04700
8	18664399	229.587	intronic	VIT_08s0007g04700
8	18665417	160.764	exonic	VIT_08s0007g04700
8	18666434	144.714	intronic	VIT_08s0007g04700
8	18720366	157.525	intergenic	VIT_08s0007g04730(dist=12100),VIT_08s0007g04740(dist=7337)
8	18721383	167.646	intergenic	VIT_08s0007g04730(dist=13117),VIT_08s0007g04740(dist=6320)
8	18722401	162.743	intergenic	VIT_08s0007g04730(dist=14135),VIT_08s0007g04740(dist=5302)
8	18723418	140.577	intergenic	VIT_08s0007g04730(dist=15152),VIT_08s0007g04740(dist=4285)
8	20616105	133.061	intergenic	VIT_08s0007g06980(dist=9727),VIT_08s0007g06990(dist=17695)
8	20617122	138.149	intergenic	VIT_08s0007g06980(dist=10744),VIT_08s0007g06990(dist=16678)
8	20618140	139.958	intergenic	VIT_08s0007g06980(dist=11762),VIT_08s0007g06990(dist=15660)
8	20619158	137.544	intergenic	VIT_08s0007g06980(dist=12780),VIT_08s0007g06990(dist=14642)
9	257850	141.941	intergenic	VIT_09s0002g00340(dist=1727),VIT_09s0002g00350(dist=3246)
9	4063033	142.151	intronic	VIT_09s0002g04460
9	4064033	201.458	exonic	VIT_09s0002g04460
9	4066033	135.561	intronic	VIT_09s0002g04480
9	4067033	145.366	intronic	VIT_09s0002g04480
9	4068033	216.842	exonic	VIT_09s0002g04480
9	4073033	174.401	upstream	VIT_09s0002g04480
9	4078034	242.711	intergenic	VIT_09s0002g04480(dist=5445),VIT_09s0002g04490(dist=7542)
9	4079034	150.841	intergenic	VIT_09s0002g04480(dist=6445),VIT_09s0002g04490(dist=6542)
9	4082034	221.417	intergenic	VIT_09s0002g04480(dist=9445),VIT_09s0002g04490(dist=3542)
9	4083034	281.55	intergenic	VIT_09s0002g04480(dist=10445),VIT_09s0002g04490(dist=2542)
9	4084034	189.014	intergenic	VIT_09s0002g04480(dist=11445),VIT_09s0002g04490(dist=1542)
9	18913748	140.891	intergenic	VIT_09s0018g01630(dist=25361),VIT_09s0018g01650(dist=24188)
9	18914748	152.618	intergenic	VIT_09s0018g01630(dist=26361),VIT_09s0018g01650(dist=23188)
9	18915748	158.388	intergenic	VIT_09s0018g01630(dist=27361),VIT_09s0018g01650(dist=22188)
9	18916748	159.176	intergenic	VIT_09s0018g01630(dist=28361),VIT_09s0018g01650(dist=21188)
9	18917748	155.9	intergenic	VIT_09s0018g01630(dist=29361),VIT_09s0018g01650(dist=20188)
9	18918748	149.527	intergenic	VIT_09s0018g01630(dist=30361),VIT_09s0018g01650(dist=19188)
9	18919748	140.837	intergenic	VIT_09s0018g01630(dist=31361),VIT_09s0018g01650(dist=18188)
9	21843889	154.219	intergenic	VIT_09s0054g00970(dist=3430),VIT_09s0054g00980(dist=2771)
9	22571924	161.305	intergenic	VIT_09s0054g01560(dist=11205),VIT_09s0054g01570(dist=7621)
9	22572924	213.573	intergenic	VIT_09s0054g01560(dist=12205),VIT_09s0054g01570(dist=6621)
9	22573924	279.891	intergenic	VIT_09s0054g01560(dist=13205),VIT_09s0054g01570(dist=5621)
9	22574924	321.017	intergenic	VIT_09s0054g01560(dist=14205),VIT_09s0054g01570(dist=4621)
9	22577925	310.74	intergenic	VIT_09s0054g01560(dist=17206),VIT_09s0054g01570(dist=1620)
9	22578925	241.648	downstream	VIT_09s0054g01570
9	22583925	185.436	intronic	VIT_09s0054g01570
9	22584925	205.12	intronic	VIT_09s0054g01570
9	22585925	263.912	intronic	VIT_09s0054g01570
9	22586925	241.197	intronic	VIT_09s0054g01570
9	22587925	278.139	intronic	VIT_09s0054g01570
9	22588925	360.07	intronic	VIT_09s0054g01570
9	22589925	438.076	exonic	VIT_09s0054g01570
9	22590925	164.475	upstream	VIT_09s0054g01570
9	22593925	167.482	downstream	VIT_09s0054g01580
9	22594925	204.515	upstream	VIT_09s0054g01580
9	22595925	323.872	intergenic	VIT_09s0054g01580(dist=1454),VIT_09s0054g01590(dist=1125)
9	22597926	388.497	intronic	VIT_09s0054g01590
9	22598926	354.473	intronic	VIT_09s0054g01590
9	22599926	332.497	intronic	VIT_09s0054g01590
9	22600926	224.359	intronic	VIT_09s0054g01590
9	22601926	208.289	intronic	VIT_09s0054g01590
9	22602926	269.669	upstream;downstream	VIT_09s0054g01590;VIT_09s0054g01600
9	22603926	280.378	UTR3	VIT_09s0054g01600(VIT_09s0054g01600.t01:c.*245T>A)
9	22604926	386.335	intronic	VIT_09s0054g01600
9	22605926	365.742	intronic	VIT_09s0054g01600
9	22606926	295.431	intronic	VIT_09s0054g01600
9	22611926	205.761	intronic	VIT_09s0054g01600
9	22612926	256.032	exonic	VIT_09s0054g01600
9	22613926	370.834	upstream	VIT_09s0054g01600
9	22614926	448.751	intergenic	VIT_09s0054g01600(dist=1290),VIT_09s0054g01610(dist=6481)
9	22615926	286.311	intergenic	VIT_09s0054g01600(dist=2290),VIT_09s0054g01610(dist=5481)
9	22616926	316.229	intergenic	VIT_09s0054g01600(dist=3290),VIT_09s0054g01610(dist=4481)
9	22617926	307.925	intergenic	VIT_09s0054g01600(dist=4290),VIT_09s0054g01610(dist=3481)
9	22618927	294.813	intergenic	VIT_09s0054g01600(dist=5291),VIT_09s0054g01610(dist=2480)
9	22619927	437.533	intergenic	VIT_09s0054g01600(dist=6291),VIT_09s0054g01610(dist=1480)
9	22620927	437.307	downstream	VIT_09s0054g01610
9	22621927	496.165	intronic	VIT_09s0054g01610
9	22622927	493.673	intronic	VIT_09s0054g01610
9	22623927	517.481	exonic	VIT_09s0054g01610
9	22624927	503.493	intronic	VIT_09s0054g01610
9	22625927	471.326	intronic	VIT_09s0054g01610
9	22626927	342.007	exonic	VIT_09s0054g01610
9	22627927	199.935	upstream	VIT_09s0054g01610
9	22633927	166.859	intronic	VIT_09s0054g01620
9	22634927	183.203	intronic	VIT_09s0054g01620
9	22635927	204.562	exonic	VIT_09s0054g01620
9	22636927	166.898	intronic	VIT_09s0054g01620
10	5630815	148.067	downstream	VIT_10s0003g03400
10	5631822	138.02	intergenic	VIT_10s0003g03400(dist=1890),VIT_10s0003g03410(dist=10560)
10	5632830	137.082	intergenic	VIT_10s0003g03400(dist=2898),VIT_10s0003g03410(dist=9552)
10	5633838	256.281	intergenic	VIT_10s0003g03400(dist=3906),VIT_10s0003g03410(dist=8544)
10	5634845	303.929	intergenic	VIT_10s0003g03400(dist=4913),VIT_10s0003g03410(dist=7537)
10	5635853	337.073	intergenic	VIT_10s0003g03400(dist=5921),VIT_10s0003g03410(dist=6529)
10	5636861	339.052	intergenic	VIT_10s0003g03400(dist=6929),VIT_10s0003g03410(dist=5521)
10	5637869	298.539	intergenic	VIT_10s0003g03400(dist=7937),VIT_10s0003g03410(dist=4513)
10	5640892	134.053	intergenic	VIT_10s0003g03400(dist=10960),VIT_10s0003g03410(dist=1490)
10	5641900	251.077	upstream	VIT_10s0003g03410
10	5642907	140.986	intronic	VIT_10s0003g03410
10	5657015	166.31	exonic	VIT_10s0003g03420
10	12066151	185.342	upstream	VIT_10s0092g00500
10	12067159	277.474	downstream	VIT_10s0092g00500
10	12068166	356.645	intergenic	VIT_10s0092g00500(dist=1359),VIT_10s0092g00510(dist=10175)
10	12069174	423.62	intergenic	VIT_10s0092g00500(dist=2367),VIT_10s0092g00510(dist=9167)
10	12070182	479.038	intergenic	VIT_10s0092g00500(dist=3375),VIT_10s0092g00510(dist=8159)
10	12071190	522.045	intergenic	VIT_10s0092g00500(dist=4383),VIT_10s0092g00510(dist=7151)
10	12072197	551.326	intergenic	VIT_10s0092g00500(dist=5390),VIT_10s0092g00510(dist=6144)
10	12073205	566.054	intergenic	VIT_10s0092g00500(dist=6398),VIT_10s0092g00510(dist=5136)
10	12074213	564.689	intergenic	VIT_10s0092g00500(dist=7406),VIT_10s0092g00510(dist=4128)
10	12075220	544.699	intergenic	VIT_10s0092g00500(dist=8413),VIT_10s0092g00510(dist=3121)
10	12076228	501.624	intergenic	VIT_10s0092g00500(dist=9421),VIT_10s0092g00510(dist=2113)
10	12077236	428.682	intergenic	VIT_10s0092g00500(dist=10429),VIT_10s0092g00510(dist=1105)
10	12078244	314.117	upstream	VIT_10s0092g00510
10	12087313	275.65	intergenic	VIT_10s0092g00520(dist=4379),VIT_10s0092g00560(dist=32958)
10	12088321	449.202	intergenic	VIT_10s0092g00520(dist=5387),VIT_10s0092g00560(dist=31950)
10	12089329	532.833	intergenic	VIT_10s0092g00520(dist=6395),VIT_10s0092g00560(dist=30942)
10	12090336	540.763	intergenic	VIT_10s0092g00520(dist=7402),VIT_10s0092g00560(dist=29935)
10	12091344	481.259	intergenic	VIT_10s0092g00520(dist=8410),VIT_10s0092g00560(dist=28927)
10	12092352	326.2	intergenic	VIT_10s0092g00520(dist=9418),VIT_10s0092g00560(dist=27919)
10	12098398	153.13	intergenic	VIT_10s0092g00520(dist=15464),VIT_10s0092g00560(dist=21873)
10	12099406	426.529	intergenic	VIT_10s0092g00520(dist=16472),VIT_10s0092g00560(dist=20865)
10	12100414	587.225	intergenic	VIT_10s0092g00520(dist=17480),VIT_10s0092g00560(dist=19857)
10	12101421	655.937	intergenic	VIT_10s0092g00520(dist=18487),VIT_10s0092g00560(dist=18850)
10	12102429	644.828	intergenic	VIT_10s0092g00520(dist=19495),VIT_10s0092g00560(dist=17842)
10	12103437	532.793	intergenic	VIT_10s0092g00520(dist=20503),VIT_10s0092g00560(dist=16834)
10	12104445	333.54	intergenic	VIT_10s0092g00520(dist=21511),VIT_10s0092g00560(dist=15826)
10	12111499	471.471	intergenic	VIT_10s0092g00520(dist=28565),VIT_10s0092g00560(dist=8772)
10	12112506	647.807	intergenic	VIT_10s0092g00520(dist=29572),VIT_10s0092g00560(dist=7765)
10	12113514	692.448	intergenic	VIT_10s0092g00520(dist=30580),VIT_10s0092g00560(dist=6757)
10	12114522	639.625	intergenic	VIT_10s0092g00520(dist=31588),VIT_10s0092g00560(dist=5749)
10	12115530	439.817	intergenic	VIT_10s0092g00520(dist=32596),VIT_10s0092g00560(dist=4741)
10	12123591	193.21	intergenic	VIT_10s0092g00560(dist=1463),VIT_10s0092g00570(dist=13016)
10	12179016	133.356	intronic	VIT_10s0092g00590
10	12449087	154.722	upstream	VIT_10s0092g00680
10	12450094	143.332	intronic	VIT_10s0092g00680
10	12455133	186.836	intergenic	VIT_10s0092g00680(dist=3368),VIT_10s0092g00690(dist=43130)
10	12456141	212.424	intergenic	VIT_10s0092g00680(dist=4376),VIT_10s0092g00690(dist=42122)
10	12457149	223.134	intergenic	VIT_10s0092g00680(dist=5384),VIT_10s0092g00690(dist=41114)
10	12458156	227.203	intergenic	VIT_10s0092g00680(dist=6391),VIT_10s0092g00690(dist=40107)
10	12459164	225.532	intergenic	VIT_10s0092g00680(dist=7399),VIT_10s0092g00690(dist=39099)
10	12460172	226.536	intergenic	VIT_10s0092g00680(dist=8407),VIT_10s0092g00690(dist=38091)
10	12461179	222.68	intergenic	VIT_10s0092g00680(dist=9414),VIT_10s0092g00690(dist=37084)
10	12462187	214.477	intergenic	VIT_10s0092g00680(dist=10422),VIT_10s0092g00690(dist=36076)
10	12464203	212.228	intergenic	VIT_10s0092g00680(dist=12438),VIT_10s0092g00690(dist=34060)
10	12465210	217.96	intergenic	VIT_10s0092g00680(dist=13445),VIT_10s0092g00690(dist=33053)
10	12466218	220.419	intergenic	VIT_10s0092g00680(dist=14453),VIT_10s0092g00690(dist=32045)
10	12467226	221.718	intergenic	VIT_10s0092g00680(dist=15461),VIT_10s0092g00690(dist=31037)
10	12468234	222.58	intergenic	VIT_10s0092g00680(dist=16469),VIT_10s0092g00690(dist=30029)
10	12469241	223.285	intergenic	VIT_10s0092g00680(dist=17476),VIT_10s0092g00690(dist=29022)
10	12470249	223.861	intergenic	VIT_10s0092g00680(dist=18484),VIT_10s0092g00690(dist=28014)
10	12471257	224.253	intergenic	VIT_10s0092g00680(dist=19492),VIT_10s0092g00690(dist=27006)
10	12472264	224.311	intergenic	VIT_10s0092g00680(dist=20499),VIT_10s0092g00690(dist=25999)
10	12473272	224.031	intergenic	VIT_10s0092g00680(dist=21507),VIT_10s0092g00690(dist=24991)
10	12474280	223.085	intergenic	VIT_10s0092g00680(dist=22515),VIT_10s0092g00690(dist=23983)
10	12475288	221.294	intergenic	VIT_10s0092g00680(dist=23523),VIT_10s0092g00690(dist=22975)
10	12476295	218.481	intergenic	VIT_10s0092g00680(dist=24530),VIT_10s0092g00690(dist=21968)
10	12477303	214.418	intergenic	VIT_10s0092g00680(dist=25538),VIT_10s0092g00690(dist=20960)
10	12478311	208.461	intergenic	VIT_10s0092g00680(dist=26546),VIT_10s0092g00690(dist=19952)
10	12479318	200.428	intergenic	VIT_10s0092g00680(dist=27553),VIT_10s0092g00690(dist=18945)
10	12480326	189.541	intergenic	VIT_10s0092g00680(dist=28561),VIT_10s0092g00690(dist=17937)
10	12481334	174.947	intergenic	VIT_10s0092g00680(dist=29569),VIT_10s0092g00690(dist=16929)
10	12482342	155.219	intergenic	VIT_10s0092g00680(dist=30577),VIT_10s0092g00690(dist=15921)
10	12509550	144.961	intergenic	VIT_10s0092g00690(dist=8800),VIT_10s0092g00710(dist=36335)
10	12510558	151.63	intergenic	VIT_10s0092g00690(dist=9808),VIT_10s0092g00710(dist=35327)
10	12511566	149.916	intergenic	VIT_10s0092g00690(dist=10816),VIT_10s0092g00710(dist=34319)
10	12512573	136.541	intergenic	VIT_10s0092g00690(dist=11823),VIT_10s0092g00710(dist=33312)
10	12515597	140.909	intergenic	VIT_10s0092g00690(dist=14847),VIT_10s0092g00710(dist=30288)
10	12516604	151.903	intergenic	VIT_10s0092g00690(dist=15854),VIT_10s0092g00710(dist=29281)
10	12517612	151.843	intergenic	VIT_10s0092g00690(dist=16862),VIT_10s0092g00710(dist=28273)
10	12518620	142.469	intergenic	VIT_10s0092g00690(dist=17870),VIT_10s0092g00710(dist=27265)
10	12519628	154.268	intergenic	VIT_10s0092g00690(dist=18878),VIT_10s0092g00710(dist=26257)
10	12520635	154.868	intergenic	VIT_10s0092g00690(dist=19885),VIT_10s0092g00710(dist=25250)
10	12521643	152.754	intergenic	VIT_10s0092g00690(dist=20893),VIT_10s0092g00710(dist=24242)
10	12522651	149.168	intergenic	VIT_10s0092g00690(dist=21901),VIT_10s0092g00710(dist=23234)
10	12523658	144.666	intergenic	VIT_10s0092g00690(dist=22908),VIT_10s0092g00710(dist=22227)
10	12524666	139.626	intergenic	VIT_10s0092g00690(dist=23916),VIT_10s0092g00710(dist=21219)
10	12525674	134.125	intergenic	VIT_10s0092g00690(dist=24924),VIT_10s0092g00710(dist=20211)
11	811651	133.357	exonic	VIT_11s0016g00940
11	812642	136.954	exonic	VIT_11s0016g00950
11	813632	145.904	upstream;downstream	VIT_11s0016g00950;VIT_11s0016g00960
11	814623	147.948	exonic	VIT_11s0016g00960
11	815613	142.947	exonic	VIT_11s0016g00960
11	817594	135.496	upstream	VIT_11s0016g00960
11	1000823	156.359	exonic	VIT_11s0016g01250
11	1001813	156.276	downstream	VIT_11s0016g01250
11	1003794	164.587	intronic	VIT_11s0016g01260
11	1004784	171.441	intronic	VIT_11s0016g01260
11	1005775	156.979	intronic	VIT_11s0016g01260
11	1006765	149.306	exonic	VIT_11s0016g01260
11	1018650	141.868	exonic	VIT_11s0016g01260
11	1022612	139.056	exonic	VIT_11s0016g01260
11	1023602	160.974	intronic	VIT_11s0016g01260
11	1024593	151.626	exonic	VIT_11s0016g01260
11	1274180	145.032	intergenic	VIT_11s0016g01560(dist=11499),VIT_11s0016g01570(dist=10039)
11	1275171	141.491	intergenic	VIT_11s0016g01560(dist=12490),VIT_11s0016g01570(dist=9048)
11	1276161	192.284	intergenic	VIT_11s0016g01560(dist=13480),VIT_11s0016g01570(dist=8058)
11	1277152	224.004	intergenic	VIT_11s0016g01560(dist=14471),VIT_11s0016g01570(dist=7067)
11	1278142	234.411	intergenic	VIT_11s0016g01560(dist=15461),VIT_11s0016g01570(dist=6077)
11	1279132	242.937	intergenic	VIT_11s0016g01560(dist=16451),VIT_11s0016g01570(dist=5087)
11	1280123	248.025	intergenic	VIT_11s0016g01560(dist=17442),VIT_11s0016g01570(dist=4096)
11	1281113	234.2	intergenic	VIT_11s0016g01560(dist=18432),VIT_11s0016g01570(dist=3106)
11	1282104	208.782	intergenic	VIT_11s0016g01560(dist=19423),VIT_11s0016g01570(dist=2115)
11	1283094	182.095	intergenic	VIT_11s0016g01560(dist=20413),VIT_11s0016g01570(dist=1125)
11	1284085	157.608	upstream	VIT_11s0016g01570
11	1285075	136.106	intronic	VIT_11s0016g01570
11	2168535	162.045	upstream;downstream	VIT_11s0016g02730;VIT_11s0016g02720
11	2169526	251.568	intronic	VIT_11s0016g02730
11	2170516	282.102	intronic	VIT_11s0016g02730
11	2171507	260.555	intronic	VIT_11s0016g02740
11	2172497	179.217	downstream	VIT_11s0016g02740
11	2193296	146.82	exonic	VIT_11s0016g02780
11	2194286	191.254	intronic	VIT_11s0016g02780
11	2200229	185.007	exonic	VIT_11s0016g02790
11	2201219	150.423	UTR5	VIT_11s0016g02790(VIT_11s0016g02790.t01:c.-17T>A)
11	2204191	207.682	intergenic	VIT_11s0016g02790(dist=2964),VIT_11s0016g02800(dist=12542)
11	2205181	158.39	intergenic	VIT_11s0016g02790(dist=3954),VIT_11s0016g02800(dist=11552)
11	2206172	153.87	intergenic	VIT_11s0016g02790(dist=4945),VIT_11s0016g02800(dist=10561)
11	2210133	220.013	intergenic	VIT_11s0016g02790(dist=8906),VIT_11s0016g02800(dist=6600)
11	2211124	186.636	intergenic	VIT_11s0016g02790(dist=9897),VIT_11s0016g02800(dist=5609)
11	2212114	241.819	intergenic	VIT_11s0016g02790(dist=10887),VIT_11s0016g02800(dist=4619)
11	2213105	142.85	intergenic	VIT_11s0016g02790(dist=11878),VIT_11s0016g02800(dist=3628)
11	2215085	161.157	intergenic	VIT_11s0016g02790(dist=13858),VIT_11s0016g02800(dist=1648)
11	2216076	216.611	upstream	VIT_11s0016g02800
11	2217066	290.972	splicing	VIT_11s0016g02800(VIT_11s0016g02800.t01:exon2:c.149+2A>T)
11	2218057	266.804	exonic	VIT_11s0016g02800
11	2219047	162.549	downstream	VIT_11s0016g02800
11	2294319	234.409	intergenic	VIT_11s0016g02840(dist=5477),VIT_11s0016g02850(dist=4865)
11	2295310	279.772	intergenic	VIT_11s0016g02840(dist=6468),VIT_11s0016g02850(dist=3874)
11	2296300	277.196	intergenic	VIT_11s0016g02840(dist=7458),VIT_11s0016g02850(dist=2884)
11	2297291	284.957	intergenic	VIT_11s0016g02840(dist=8449),VIT_11s0016g02850(dist=1893)
11	2298281	256.849	downstream	VIT_11s0016g02850
11	2299272	206.702	UTR3	VIT_11s0016g02850(VIT_11s0016g02850.t01:c.*129T>A)
11	2315118	137.504	exonic	VIT_11s0016g02870
11	2316109	161.379	intronic	VIT_11s0016g02870
11	2317099	167.911	intronic	VIT_11s0016g02870
11	2319080	132.85	UTR3	VIT_11s0016g02870(VIT_11s0016g02870.t01:c.*77A>T)
11	2321061	133.26	upstream	VIT_11s0016g02880
11	2322051	226.048	UTR5	VIT_11s0016g02880(VIT_11s0016g02880.t01:c.-1474A>T)
11	2323042	222.305	intronic	VIT_11s0016g02880
11	2324032	236.703	intronic	VIT_11s0016g02880
11	2325023	287.754	intronic	VIT_11s0016g02880
11	2326013	265.881	exonic	VIT_11s0016g02880
11	2327004	234.433	intronic	VIT_11s0016g02880
11	2327994	231.471	downstream	VIT_11s0016g02880
11	2328984	205.203	intergenic	VIT_11s0016g02880(dist=1580),VIT_11s0016g02890(dist=2759)
11	2329975	195.326	intergenic	VIT_11s0016g02880(dist=2571),VIT_11s0016g02890(dist=1768)
11	2330965	169.601	downstream	VIT_11s0016g02890
11	2378506	239.616	intronic	VIT_11s0016g02970
11	2379496	301.906	intronic	VIT_11s0016g02970
11	2380487	259.005	exonic	VIT_11s0016g02970
11	2381477	325.725	downstream	VIT_11s0016g02970
11	2382467	376.533	intergenic	VIT_11s0016g02970(dist=1161),VIT_11s0016g02980(dist=1215)
11	2383458	341.623	upstream	VIT_11s0016g02980
11	2384448	247.095	exonic	VIT_11s0016g02980
11	2385439	276.844	downstream	VIT_11s0016g02980
11	2386429	356.946	intergenic	VIT_11s0016g02980(dist=1783),VIT_11s0016g02990(dist=5289)
11	2387420	382.249	intergenic	VIT_11s0016g02980(dist=2774),VIT_11s0016g02990(dist=4298)
11	2388410	351.956	intergenic	VIT_11s0016g02980(dist=3764),VIT_11s0016g02990(dist=3308)
11	2389400	327.498	intergenic	VIT_11s0016g02980(dist=4754),VIT_11s0016g02990(dist=2318)
11	2390391	179.313	intergenic	VIT_11s0016g02980(dist=5745),VIT_11s0016g02990(dist=1327)
11	2391381	342.902	upstream	VIT_11s0016g02990
11	2392372	446.482	intronic	VIT_11s0016g02990
11	2393362	509.142	intronic	VIT_11s0016g02990
11	2394353	564.312	exonic	VIT_11s0016g02990
11	2395343	549.995	intronic	VIT_11s0016g02990
11	2396333	507.582	intronic	VIT_11s0016g02990
11	2397324	511.366	intronic	VIT_11s0016g02990
11	2398314	567.914	intronic	VIT_11s0016g02990
11	2399305	620.072	intronic	VIT_11s0016g02990
11	2400295	636.113	intronic	VIT_11s0016g02990
11	2401286	646.409	intronic	VIT_11s0016g02990
11	2402276	601.446	intronic	VIT_11s0016g02990
11	2403266	593.102	intronic	VIT_11s0016g02990
11	2404257	567.116	intronic	VIT_11s0016g02990
11	2405247	531.317	intronic	VIT_11s0016g02990
11	2406238	471.898	splicing	VIT_11s0016g02990(VIT_11s0016g02990.t01:exon18:c.1803+2A>T)
11	2407228	441.134	upstream;downstream	VIT_11s0016g03000;VIT_11s0016g02990
11	2408218	439.048	intronic	VIT_11s0016g03000
11	2409209	464.019	intronic	VIT_11s0016g03000
11	2410199	433.117	intronic	VIT_11s0016g03000
11	2411190	403.378	intronic	VIT_11s0016g03000
11	2412180	442.855	intronic	VIT_11s0016g03000
11	2413171	429.135	intronic	VIT_11s0016g03000
11	2414161	465.393	exonic	VIT_11s0016g03000
11	2415151	434.392	exonic	VIT_11s0016g03000
11	2416142	349.688	exonic	VIT_11s0016g03000
11	2418123	162.806	intronic	VIT_11s0016g03000
11	2419113	220.964	intronic	VIT_11s0016g03000
11	2420104	176.054	downstream	VIT_11s0016g03000
11	2421094	182.855	downstream	VIT_11s0016g03010
11	2422084	314.198	UTR3	VIT_11s0016g03010(VIT_11s0016g03010.t01:c.*67T>A)
11	2423075	438.75	intronic	VIT_11s0016g03010
11	2424065	492.095	intronic	VIT_11s0016g03010
11	2425056	530.771	intronic	VIT_11s0016g03010
11	2426046	489.913	intronic	VIT_11s0016g03010
11	2427037	529.212	intronic	VIT_11s0016g03010
11	2428027	593.254	intronic	VIT_11s0016g03010
11	2429017	622.26	intronic	VIT_11s0016g03010
11	2430008	587.353	exonic	VIT_11s0016g03010
11	2430998	552.977	upstream	VIT_11s0016g03010
11	2431989	519.209	intergenic	VIT_11s0016g03010(dist=1045),VIT_11s0016g03020(dist=2610)
11	2432979	450.554	intergenic	VIT_11s0016g03010(dist=2035),VIT_11s0016g03020(dist=1620)
11	2433970	468.8	upstream	VIT_11s0016g03020
11	2434960	484.834	exonic	VIT_11s0016g03020
11	2435950	526.49	intronic	VIT_11s0016g03020
11	2436941	517.189	intronic	VIT_11s0016g03020
11	2437931	464.873	downstream	VIT_11s0016g03020
11	2438922	393.856	downstream	VIT_11s0016g03030
11	2439912	341.953	exonic	VIT_11s0016g03030
11	2440903	226.865	exonic	VIT_11s0016g03030
11	2441893	149.735	upstream	VIT_11s0016g03030
11	2449816	158.448	exonic	VIT_11s0016g03040
11	2450807	189.928	downstream	VIT_11s0016g03040
11	2451797	250.595	intergenic	VIT_11s0016g03040(dist=1905),VIT_11s0016g03050(dist=3153)
11	2452788	214.727	intergenic	VIT_11s0016g03040(dist=2896),VIT_11s0016g03050(dist=2162)
11	2453778	246.558	intergenic	VIT_11s0016g03040(dist=3886),VIT_11s0016g03050(dist=1172)
11	2454769	264.728	downstream	VIT_11s0016g03050
11	2455759	202.565	exonic	VIT_11s0016g03050
11	2456749	170.069	upstream	VIT_11s0016g03050
11	2457740	154.479	intergenic	VIT_11s0016g03050(dist=1189),VIT_11s0016g03060(dist=7320)
11	2468635	242.67	intergenic	VIT_11s0016g03060(dist=1657),VIT_11s0016g03070(dist=2045)
11	2469625	349.402	intergenic	VIT_11s0016g03060(dist=2647),VIT_11s0016g03070(dist=1055)
11	2470615	424.264	upstream	VIT_11s0016g03070
11	2471606	446.053	intronic	VIT_11s0016g03070
11	2472596	487.349	intronic	VIT_11s0016g03070
11	2473587	485.018	intronic	VIT_11s0016g03070
11	2474577	484.561	exonic	VIT_11s0016g03070
11	2475567	486.445	intronic	VIT_11s0016g03070
11	2476558	485.269	intronic	VIT_11s0016g03070
11	2477548	480.677	UTR3	VIT_11s0016g03070(VIT_11s0016g03070.t01:c.*107A>T)
11	2478539	451.694	exonic	VIT_11s0016g03080
11	2479529	430.799	exonic	VIT_11s0016g03080
11	2480520	420.146	exonic	VIT_11s0016g03080
11	2481510	379.744	intronic	VIT_11s0016g03080
11	2482500	389.941	intronic	VIT_11s0016g03090
11	2483491	328.55	intronic	VIT_11s0016g03090
11	2484481	299.181	intronic	VIT_11s0016g03090
11	2485472	259.286	intronic	VIT_11s0016g03090
11	2486462	274.685	intronic	VIT_11s0016g03090
11	2487453	182.93	exonic	VIT_11s0016g03100
11	2504290	237.888	downstream	VIT_11s0016g03120
11	2505280	223.006	intergenic	VIT_11s0016g03120(dist=1767),VIT_11s0016g03130(dist=3371)
11	2506271	237.125	intergenic	VIT_11s0016g03120(dist=2758),VIT_11s0016g03130(dist=2380)
11	2507261	298.27	intergenic	VIT_11s0016g03120(dist=3748),VIT_11s0016g03130(dist=1390)
11	2508252	263.743	upstream	VIT_11s0016g03130
11	2509242	262.731	intronic	VIT_11s0016g03130
11	2510232	283.823	exonic	VIT_11s0016g03130
11	2511223	275.658	exonic	VIT_11s0016g03130
11	2512213	311.633	intronic	VIT_11s0016g03130
11	2513204	168.759	intronic	VIT_11s0016g03130
11	2514194	252.605	intronic	VIT_11s0016g03130
11	2515185	264.923	exonic	VIT_11s0016g03130
11	2516175	210.712	UTR3	VIT_11s0016g03130(VIT_11s0016g03130.t01:c.*270A>T)
11	2518156	151.976	upstream	VIT_11s0016g03140
11	2519146	190.998	intronic	VIT_11s0016g03140
11	2520137	148.42	exonic	VIT_11s0016g03140
11	2521127	334.746	exonic	VIT_11s0016g03150
11	2522118	407.856	intronic	VIT_11s0016g03150
11	2523108	398.21	exonic	VIT_11s0016g03150
11	2524098	474.8	intronic	VIT_11s0016g03150
11	2525089	469.92	intronic	VIT_11s0016g03150
11	2526079	413.853	intronic	VIT_11s0016g03150
11	2527070	441.385	UTR3	VIT_11s0016g03150(VIT_11s0016g03150.t01:c.*482A>T)
11	2528060	425.801	downstream	VIT_11s0016g03150
11	2529051	419.431	intergenic	VIT_11s0016g03150(dist=1906),VIT_11s0016g03160(dist=1745)
11	2530041	454.085	upstream	VIT_11s0016g03160
11	2531031	406.67	intronic	VIT_11s0016g03160
11	2532022	546.475	exonic	VIT_11s0016g03160
11	2533012	564.325	intronic	VIT_11s0016g03160
11	2534003	599.656	intronic	VIT_11s0016g03160
11	2534993	568.46	exonic	VIT_11s0016g03160
11	2535983	506.349	exonic	VIT_11s0016g03160
11	2536974	368.476	downstream	VIT_11s0016g03160
11	2537964	275.123	intergenic	VIT_11s0016g03160(dist=1670),VIT_11s0016g03170(dist=5928)
11	2540936	184.374	intergenic	VIT_11s0016g03160(dist=4642),VIT_11s0016g03170(dist=2956)
11	2543907	175.4	UTR3	VIT_11s0016g03170(VIT_11s0016g03170.t01:c.*189T>A)
11	2544897	295.77	intronic	VIT_11s0016g03170
11	2545888	291.918	exonic	VIT_11s0016g03170
11	2546878	218.775	exonic	VIT_11s0016g03170
11	2548859	251.642	UTR3	VIT_11s0016g03180(VIT_11s0016g03180.t01:c.*241T>A)
11	2549849	377.866	intronic	VIT_11s0016g03180
11	2550840	426.487	intronic	VIT_11s0016g03180
11	2551830	437.744	intronic	VIT_11s0016g03180
11	2552821	354.258	intronic	VIT_11s0016g03180
11	2553811	356.691	intronic	VIT_11s0016g03180
11	2554802	331.396	exonic	VIT_11s0016g03180
11	2555792	303.305	intronic	VIT_11s0016g03180
11	2556782	290.711	intronic	VIT_11s0016g03180
11	2557773	244.891	intronic	VIT_11s0016g03180
11	2558763	188.416	intronic	VIT_11s0016g03180
11	2559754	173.668	intronic	VIT_11s0016g03180
11	2561735	168.372	upstream	VIT_11s0016g03180
11	2564706	144.873	downstream	VIT_11s0016g03190
11	2566687	179.73	intergenic	VIT_11s0016g03190(dist=2559),VIT_11s0016g03200(dist=1326)
11	2567677	163.06	upstream	VIT_11s0016g03200
11	4960547	238.029	intergenic	VIT_11s0016g05560(dist=5703),VIT_11s0016g05570(dist=8945)
11	4961538	277.738	intergenic	VIT_11s0016g05560(dist=6694),VIT_11s0016g05570(dist=7954)
11	4963518	160.261	intergenic	VIT_11s0016g05560(dist=8674),VIT_11s0016g05570(dist=5974)
11	5486464	134.836	intronic	VIT_11s0016g05890
11	5487454	149.862	intronic	VIT_11s0016g05890
11	5488444	156.046	intronic	VIT_11s0016g05890
11	5489435	154.536	intronic	VIT_11s0016g05890
11	5490425	144.246	intronic	VIT_11s0016g05890
11	11084353	184.165	intergenic	VIT_11s0037g01430(dist=44135),VIT_11s0078g00050(dist=452288)
11	11085344	192.976	intergenic	VIT_11s0037g01430(dist=45126),VIT_11s0078g00050(dist=451297)
11	11086334	140.357	intergenic	VIT_11s0037g01430(dist=46116),VIT_11s0078g00050(dist=450307)
11	13622816	133.598	intergenic	VIT_11s0065g00170(dist=15548),VIT_11s0065g00180(dist=19996)
11	17286403	138.355	intronic	VIT_11s0052g00170
12	11788913	144.062	intergenic	VIT_12s0121g00080(dist=21296),VIT_12s0121g00090(dist=7729)
12	11789899	180.097	intergenic	VIT_12s0121g00080(dist=22282),VIT_12s0121g00090(dist=6743)
12	15685785	166.92	intronic	VIT_12s0034g00240
12	15686772	204.758	intronic	VIT_12s0034g00240
12	15687759	222.345	intronic	VIT_12s0034g00240
12	15688746	221.955	intronic	VIT_12s0034g00240
12	15689733	203.629	intronic	VIT_12s0034g00240
12	15690719	166.268	intronic	VIT_12s0034g00240
12	15770650	132.478	intergenic	VIT_12s0034g00290(dist=1907),VIT_12s0034g00310(dist=37034)
12	15771637	133	intergenic	VIT_12s0034g00290(dist=2894),VIT_12s0034g00310(dist=36047)
12	15772624	133.347	intergenic	VIT_12s0034g00290(dist=3881),VIT_12s0034g00310(dist=35060)
12	15773611	133.265	intergenic	VIT_12s0034g00290(dist=4868),VIT_12s0034g00310(dist=34073)
12	18235676	160.178	intergenic	VIT_12s0034g02040(dist=5477),VIT_12s0034g02050(dist=4126)
12	18236663	223.054	intergenic	VIT_12s0034g02040(dist=6464),VIT_12s0034g02050(dist=3139)
12	18237650	215.994	intergenic	VIT_12s0034g02040(dist=7451),VIT_12s0034g02050(dist=2152)
12	18238637	139.96	intergenic	VIT_12s0034g02040(dist=8438),VIT_12s0034g02050(dist=1165)
12	18241597	176.247	intergenic	VIT_12s0034g02050(dist=1379),VIT_12s0034g02060(dist=2923)
12	18242584	207.963	intergenic	VIT_12s0034g02050(dist=2366),VIT_12s0034g02060(dist=1936)
12	18243571	218.395	downstream	VIT_12s0034g02060
12	18244557	216.71	UTR3	VIT_12s0034g02060(VIT_12s0034g02060.t01:c.*48T>A)
12	18245544	205.863	intronic	VIT_12s0034g02060
12	18246531	186.425	upstream	VIT_12s0034g02060
12	18247518	158.884	intergenic	VIT_12s0034g02060(dist=1145),VIT_12s0034g02090(dist=77712)
12	18344224	186.63	intergenic	VIT_12s0034g02090(dist=15050),VIT_12s0034g02120(dist=32413)
12	18345211	202.281	intergenic	VIT_12s0034g02090(dist=16037),VIT_12s0034g02120(dist=31426)
12	18346198	203.679	intergenic	VIT_12s0034g02090(dist=17024),VIT_12s0034g02120(dist=30439)
12	18347185	158.067	intergenic	VIT_12s0034g02090(dist=18011),VIT_12s0034g02120(dist=29452)
13	1070492	138.118	intergenic	VIT_13s0067g01940(dist=4912),VIT_13s0067g01950(dist=2029)
13	1071508	166.235	intergenic	VIT_13s0067g01940(dist=5928),VIT_13s0067g01950(dist=1013)
13	1072525	204.316	exonic	VIT_13s0067g01950
13	1073541	245.447	exonic	VIT_13s0067g01950
13	1074558	266.378	exonic	VIT_13s0067g01950
13	1075574	228.131	intronic	VIT_13s0067g01950
13	1076591	231.294	exonic	VIT_13s0067g01950
13	1077607	214.283	intronic	VIT_13s0067g01950
13	1078624	203.959	upstream	VIT_13s0067g01950
13	1079640	140.107	intergenic	VIT_13s0067g01950(dist=1596),VIT_13s0067g01960(dist=1663)
13	1081673	159.865	UTR3	VIT_13s0067g01960(VIT_13s0067g01960.t01:c.*154T>A)
13	1082690	149.641	exonic	VIT_13s0067g01960
13	13712024	164.007	intergenic	VIT_13s0073g00310(dist=8540),VIT_13s0073g00320(dist=6636)
13	13713041	197.273	intergenic	VIT_13s0073g00310(dist=9557),VIT_13s0073g00320(dist=5619)
13	13714057	198.642	intergenic	VIT_13s0073g00310(dist=10573),VIT_13s0073g00320(dist=4603)
13	13715074	162.458	intergenic	VIT_13s0073g00310(dist=11590),VIT_13s0073g00320(dist=3586)
13	13723206	170.343	intergenic	VIT_13s0073g00320(dist=3926),VIT_13s0073g00330(dist=32908)
13	13724223	281.97	intergenic	VIT_13s0073g00320(dist=4943),VIT_13s0073g00330(dist=31891)
13	13725239	360.104	intergenic	VIT_13s0073g00320(dist=5959),VIT_13s0073g00330(dist=30875)
13	13726256	402.652	intergenic	VIT_13s0073g00320(dist=6976),VIT_13s0073g00330(dist=29858)
13	13727272	410.978	intergenic	VIT_13s0073g00320(dist=7992),VIT_13s0073g00330(dist=28842)
13	13728289	386.957	intergenic	VIT_13s0073g00320(dist=9009),VIT_13s0073g00330(dist=27825)
13	13729305	334.192	intergenic	VIT_13s0073g00320(dist=10025),VIT_13s0073g00330(dist=26809)
13	13730322	266.978	intergenic	VIT_13s0073g00320(dist=11042),VIT_13s0073g00330(dist=25792)
13	13731338	197.446	intergenic	VIT_13s0073g00320(dist=12058),VIT_13s0073g00330(dist=24776)
13	13745570	260.874	intergenic	VIT_13s0073g00320(dist=26290),VIT_13s0073g00330(dist=10544)
13	13746586	334.612	intergenic	VIT_13s0073g00320(dist=27306),VIT_13s0073g00330(dist=9528)
13	13747603	350.857	intergenic	VIT_13s0073g00320(dist=28323),VIT_13s0073g00330(dist=8511)
13	13748619	308.379	intergenic	VIT_13s0073g00320(dist=29339),VIT_13s0073g00330(dist=7495)
13	13749636	193.216	intergenic	VIT_13s0073g00320(dist=30356),VIT_13s0073g00330(dist=6478)
13	13969206	177.673	intergenic	VIT_13s0073g00340(dist=94633),VIT_13s0073g00380(dist=148396)
13	13970222	207.998	intergenic	VIT_13s0073g00340(dist=95649),VIT_13s0073g00380(dist=147380)
13	13971239	232.403	intergenic	VIT_13s0073g00340(dist=96666),VIT_13s0073g00380(dist=146363)
13	13972255	254.928	intergenic	VIT_13s0073g00340(dist=97682),VIT_13s0073g00380(dist=145347)
13	13973272	268.412	intergenic	VIT_13s0073g00340(dist=98699),VIT_13s0073g00380(dist=144330)
13	13974288	275.754	intergenic	VIT_13s0073g00340(dist=99715),VIT_13s0073g00380(dist=143314)
13	13975305	291.92	intergenic	VIT_13s0073g00340(dist=100732),VIT_13s0073g00380(dist=142297)
13	13976321	323.226	intergenic	VIT_13s0073g00340(dist=101748),VIT_13s0073g00380(dist=141281)
13	13977338	342.147	intergenic	VIT_13s0073g00340(dist=102765),VIT_13s0073g00380(dist=140264)
13	13978354	357.337	intergenic	VIT_13s0073g00340(dist=103781),VIT_13s0073g00380(dist=139248)
13	13979371	370.217	intergenic	VIT_13s0073g00340(dist=104798),VIT_13s0073g00380(dist=138231)
13	13980387	380.418	intergenic	VIT_13s0073g00340(dist=105814),VIT_13s0073g00380(dist=137215)
13	13981404	389.183	intergenic	VIT_13s0073g00340(dist=106831),VIT_13s0073g00380(dist=136198)
13	13982420	396.754	intergenic	VIT_13s0073g00340(dist=107847),VIT_13s0073g00380(dist=135182)
13	13983437	402.187	intergenic	VIT_13s0073g00340(dist=108864),VIT_13s0073g00380(dist=134165)
13	13984453	406.585	intergenic	VIT_13s0073g00340(dist=109880),VIT_13s0073g00380(dist=133149)
13	13985470	409.905	intergenic	VIT_13s0073g00340(dist=110897),VIT_13s0073g00380(dist=132132)
13	13986487	411.685	intergenic	VIT_13s0073g00340(dist=111914),VIT_13s0073g00380(dist=131115)
13	13987503	412.349	intergenic	VIT_13s0073g00340(dist=112930),VIT_13s0073g00380(dist=130099)
13	13988520	412.252	intergenic	VIT_13s0073g00340(dist=113947),VIT_13s0073g00380(dist=129082)
13	13989536	410.701	intergenic	VIT_13s0073g00340(dist=114963),VIT_13s0073g00380(dist=128066)
13	13990553	407.95	intergenic	VIT_13s0073g00340(dist=115980),VIT_13s0073g00380(dist=127049)
13	13991569	404.931	intergenic	VIT_13s0073g00340(dist=116996),VIT_13s0073g00380(dist=126033)
13	13992586	400.27	intergenic	VIT_13s0073g00340(dist=118013),VIT_13s0073g00380(dist=125016)
13	13993602	394.498	intergenic	VIT_13s0073g00340(dist=119029),VIT_13s0073g00380(dist=124000)
13	13994619	388.67	intergenic	VIT_13s0073g00340(dist=120046),VIT_13s0073g00380(dist=122983)
13	13995635	381.422	intergenic	VIT_13s0073g00340(dist=121062),VIT_13s0073g00380(dist=121967)
13	13996652	373.155	intergenic	VIT_13s0073g00340(dist=122079),VIT_13s0073g00380(dist=120950)
13	13997668	364.263	intergenic	VIT_13s0073g00340(dist=123095),VIT_13s0073g00380(dist=119934)
13	13998685	354.741	intergenic	VIT_13s0073g00340(dist=124112),VIT_13s0073g00380(dist=118917)
13	13999701	343.874	intergenic	VIT_13s0073g00340(dist=125128),VIT_13s0073g00380(dist=117901)
13	14000718	332.89	intergenic	VIT_13s0073g00340(dist=126145),VIT_13s0073g00380(dist=116884)
13	14001734	320.854	intergenic	VIT_13s0073g00340(dist=127161),VIT_13s0073g00380(dist=115868)
13	14002751	307.646	intergenic	VIT_13s0073g00340(dist=128178),VIT_13s0073g00380(dist=114851)
13	14003768	294.091	intergenic	VIT_13s0073g00340(dist=129195),VIT_13s0073g00380(dist=113834)
13	14004784	279.135	intergenic	VIT_13s0073g00340(dist=130211),VIT_13s0073g00380(dist=112818)
13	14005801	263.656	intergenic	VIT_13s0073g00340(dist=131228),VIT_13s0073g00380(dist=111801)
13	14006817	246.764	intergenic	VIT_13s0073g00340(dist=132244),VIT_13s0073g00380(dist=110785)
13	14007834	228.533	intergenic	VIT_13s0073g00340(dist=133261),VIT_13s0073g00380(dist=109768)
13	14008850	208.79	intergenic	VIT_13s0073g00340(dist=134277),VIT_13s0073g00380(dist=108752)
13	14009867	187.115	intergenic	VIT_13s0073g00340(dist=135294),VIT_13s0073g00380(dist=107735)
13	14010883	162.814	intergenic	VIT_13s0073g00340(dist=136310),VIT_13s0073g00380(dist=106719)
13	14011900	134.992	intergenic	VIT_13s0073g00340(dist=137327),VIT_13s0073g00380(dist=105702)
13	14037313	139.428	intergenic	VIT_13s0073g00340(dist=162740),VIT_13s0073g00380(dist=80289)
13	14044429	162.597	intergenic	VIT_13s0073g00340(dist=169856),VIT_13s0073g00380(dist=73173)
13	14047478	171.953	intergenic	VIT_13s0073g00340(dist=172905),VIT_13s0073g00380(dist=70124)
13	18653363	163.566	intergenic	VIT_13s0084g00080(dist=8943),VIT_13s0084g00090(dist=6088)
13	18655396	141.318	intergenic	VIT_13s0084g00080(dist=10976),VIT_13s0084g00090(dist=4055)
13	18657429	159.526	intergenic	VIT_13s0084g00080(dist=13009),VIT_13s0084g00090(dist=2022)
13	18658446	147.331	intergenic	VIT_13s0084g00080(dist=14026),VIT_13s0084g00090(dist=1005)
13	21978424	140.112	intronic	VIT_13s0064g00400
13	21979440	160.632	intronic	VIT_13s0064g00400
13	23144380	178.387	intronic	VIT_13s0064g01280
13	23145397	177.597	intronic	VIT_13s0064g01280
13	23146413	163.05	intronic	VIT_13s0064g01280
13	23147430	187.814	intronic	VIT_13s0064g01280
13	23148446	163.532	intronic	VIT_13s0064g01280
13	24375395	145.22	intronic	VIT_13s0320g00070
13	24377428	142.984	exonic	VIT_13s0320g00070
14	381513	138.877	intergenic	VIT_14s0060g00390(dist=9061),VIT_14s0060g00400(dist=6113)
14	382522	145.423	intergenic	VIT_14s0060g00390(dist=10070),VIT_14s0060g00400(dist=5104)
14	383531	141.332	intergenic	VIT_14s0060g00390(dist=11079),VIT_14s0060g00400(dist=4095)
14	3022217	133.303	intergenic	VIT_14s0128g00390(dist=5107),VIT_14s0128g00400(dist=8468)
14	5033268	140.977	intergenic	VIT_14s0030g00780(dist=22973),VIT_14s0030g00800(dist=15678)
14	5034277	153.827	intergenic	VIT_14s0030g00780(dist=23982),VIT_14s0030g00800(dist=14669)
14	5035287	150.908	intergenic	VIT_14s0030g00780(dist=24992),VIT_14s0030g00800(dist=13659)
14	5036296	133.575	intergenic	VIT_14s0030g00780(dist=26001),VIT_14s0030g00800(dist=12650)
14	6250192	217.378	intronic	VIT_14s0030g01560
14	6251201	258.931	intronic	VIT_14s0030g01560
14	6254228	142.638	intronic	VIT_14s0030g01560
14	8722383	218.504	intergenic	VIT_14s0081g00540(dist=21231),VIT_14s0081g00550(dist=17203)
14	8723392	242.994	intergenic	VIT_14s0081g00540(dist=22240),VIT_14s0081g00550(dist=16194)
14	8724401	229.57	intergenic	VIT_14s0081g00540(dist=23249),VIT_14s0081g00550(dist=15185)
14	8725410	206.526	intergenic	VIT_14s0081g00540(dist=24258),VIT_14s0081g00550(dist=14176)
14	8726419	227.198	intergenic	VIT_14s0081g00540(dist=25267),VIT_14s0081g00550(dist=13167)
14	8727428	209.384	intergenic	VIT_14s0081g00540(dist=26276),VIT_14s0081g00550(dist=12158)
14	8728437	182.03	intergenic	VIT_14s0081g00540(dist=27285),VIT_14s0081g00550(dist=11149)
14	8729446	157.043	intergenic	VIT_14s0081g00540(dist=28294),VIT_14s0081g00550(dist=10140)
14	17910861	139.954	intergenic	VIT_14s0006g01600(dist=23039),VIT_14s0006g01610(dist=12069)
14	17911870	143.552	intergenic	VIT_14s0006g01600(dist=24048),VIT_14s0006g01610(dist=11060)
14	18279167	144.2	intronic	VIT_14s0006g01750
14	18280176	189.011	intronic	VIT_14s0006g01750
14	18281185	212.136	intronic	VIT_14s0006g01750
14	18282194	221.095	intronic	VIT_14s0006g01750
14	18283203	216.369	intronic	VIT_14s0006g01750
14	18284212	193.66	intronic	VIT_14s0006g01750
14	18285221	137.462	intronic	VIT_14s0006g01750
14	18725170	141.284	intronic	VIT_14s0006g01950
14	18726179	201.407	upstream	VIT_14s0006g01950
14	18727189	252.132	intergenic	VIT_14s0006g01950(dist=1544),VIT_14s0006g01960(dist=42608)
14	18728198	294.162	intergenic	VIT_14s0006g01950(dist=2553),VIT_14s0006g01960(dist=41599)
14	18729207	328.886	intergenic	VIT_14s0006g01950(dist=3562),VIT_14s0006g01960(dist=40590)
14	18730216	357.302	intergenic	VIT_14s0006g01950(dist=4571),VIT_14s0006g01960(dist=39581)
14	18731225	379.161	intergenic	VIT_14s0006g01950(dist=5580),VIT_14s0006g01960(dist=38572)
14	18732234	394.974	intergenic	VIT_14s0006g01950(dist=6589),VIT_14s0006g01960(dist=37563)
14	18733243	403.337	intergenic	VIT_14s0006g01950(dist=7598),VIT_14s0006g01960(dist=36554)
14	18734252	399.912	intergenic	VIT_14s0006g01950(dist=8607),VIT_14s0006g01960(dist=35545)
14	18735261	398.647	intergenic	VIT_14s0006g01950(dist=9616),VIT_14s0006g01960(dist=34536)
14	18736270	393.31	intergenic	VIT_14s0006g01950(dist=10625),VIT_14s0006g01960(dist=33527)
14	18737279	324.099	intergenic	VIT_14s0006g01950(dist=11634),VIT_14s0006g01960(dist=32518)
14	18738288	391.353	intergenic	VIT_14s0006g01950(dist=12643),VIT_14s0006g01960(dist=31509)
14	18739297	415.165	intergenic	VIT_14s0006g01950(dist=13652),VIT_14s0006g01960(dist=30500)
14	18740306	421.967	intergenic	VIT_14s0006g01950(dist=14661),VIT_14s0006g01960(dist=29491)
14	18741315	417.608	intergenic	VIT_14s0006g01950(dist=15670),VIT_14s0006g01960(dist=28482)
14	18742324	412.856	intergenic	VIT_14s0006g01950(dist=16679),VIT_14s0006g01960(dist=27473)
14	18743333	400.429	intergenic	VIT_14s0006g01950(dist=17688),VIT_14s0006g01960(dist=26464)
14	18744342	383.092	intergenic	VIT_14s0006g01950(dist=18697),VIT_14s0006g01960(dist=25455)
14	18745352	363.063	intergenic	VIT_14s0006g01950(dist=19707),VIT_14s0006g01960(dist=24445)
14	18746361	337.844	intergenic	VIT_14s0006g01950(dist=20716),VIT_14s0006g01960(dist=23436)
14	18747370	297.084	intergenic	VIT_14s0006g01950(dist=21725),VIT_14s0006g01960(dist=22427)
14	18748379	278.68	intergenic	VIT_14s0006g01950(dist=22734),VIT_14s0006g01960(dist=21418)
14	18749388	257.184	intergenic	VIT_14s0006g01950(dist=23743),VIT_14s0006g01960(dist=20409)
14	18750397	226.916	intergenic	VIT_14s0006g01950(dist=24752),VIT_14s0006g01960(dist=19400)
14	18751406	192.273	intergenic	VIT_14s0006g01950(dist=25761),VIT_14s0006g01960(dist=18391)
14	18752415	153.045	intergenic	VIT_14s0006g01950(dist=26770),VIT_14s0006g01960(dist=17382)
14	18789750	183.165	intergenic	VIT_14s0006g01960(dist=19469),VIT_14s0006g01970(dist=16628)
14	18790759	287.516	intergenic	VIT_14s0006g01960(dist=20478),VIT_14s0006g01970(dist=15619)
14	18791768	299.243	intergenic	VIT_14s0006g01960(dist=21487),VIT_14s0006g01970(dist=14610)
14	18792777	246.025	intergenic	VIT_14s0006g01960(dist=22496),VIT_14s0006g01970(dist=13601)
14	18829103	156.998	intergenic	VIT_14s0006g01970(dist=19634),VIT_14s0006g01980(dist=34359)
14	18830112	192.245	intergenic	VIT_14s0006g01970(dist=20643),VIT_14s0006g01980(dist=33350)
14	18831121	208.03	intergenic	VIT_14s0006g01970(dist=21652),VIT_14s0006g01980(dist=32341)
14	18832130	226.482	intergenic	VIT_14s0006g01970(dist=22661),VIT_14s0006g01980(dist=31332)
14	18833140	219.383	intergenic	VIT_14s0006g01970(dist=23671),VIT_14s0006g01980(dist=30322)
14	18834149	199.064	intergenic	VIT_14s0006g01970(dist=24680),VIT_14s0006g01980(dist=29313)
14	18835158	168.886	intergenic	VIT_14s0006g01970(dist=25689),VIT_14s0006g01980(dist=28304)
14	19189337	149.362	intergenic	VIT_14s0006g02100(dist=58345),VIT_14s0006g02120(dist=21871)
14	19190346	180.323	intergenic	VIT_14s0006g02100(dist=59354),VIT_14s0006g02120(dist=20862)
14	19191355	204.318	intergenic	VIT_14s0006g02100(dist=60363),VIT_14s0006g02120(dist=19853)
14	19192364	222.31	intergenic	VIT_14s0006g02100(dist=61372),VIT_14s0006g02120(dist=18844)
14	19193373	234.555	intergenic	VIT_14s0006g02100(dist=62381),VIT_14s0006g02120(dist=17835)
14	19194382	240.326	intergenic	VIT_14s0006g02100(dist=63390),VIT_14s0006g02120(dist=16826)
14	19195391	240.32	intergenic	VIT_14s0006g02100(dist=64399),VIT_14s0006g02120(dist=15817)
14	19196400	233.486	intergenic	VIT_14s0006g02100(dist=65408),VIT_14s0006g02120(dist=14808)
14	19197409	219.24	intergenic	VIT_14s0006g02100(dist=66417),VIT_14s0006g02120(dist=13799)
14	19198418	197.169	intergenic	VIT_14s0006g02100(dist=67426),VIT_14s0006g02120(dist=12790)
14	19199427	166.911	intergenic	VIT_14s0006g02100(dist=68435),VIT_14s0006g02120(dist=11781)
14	19237772	133.162	intergenic	VIT_14s0006g02130(dist=7981),VIT_14s0006g02140(dist=9026)
14	23228594	176.991	intergenic	VIT_14s0083g00970(dist=8834),VIT_14s0083g00980(dist=26604)
14	23229603	220.72	intergenic	VIT_14s0083g00970(dist=9843),VIT_14s0083g00980(dist=25595)
14	24287096	177.768	intergenic	VIT_14s0068g00520(dist=27356),VIT_14s0068g00600(dist=48137)
14	24288105	197.772	intergenic	VIT_14s0068g00520(dist=28365),VIT_14s0068g00600(dist=47128)
14	24289114	192.866	intergenic	VIT_14s0068g00520(dist=29374),VIT_14s0068g00600(dist=46119)
14	24290123	156.769	intergenic	VIT_14s0068g00520(dist=30383),VIT_14s0068g00600(dist=45110)
14	24490925	193.236	intronic	VIT_14s0068g00690
14	24491934	179.508	intronic	VIT_14s0068g00690
14	24492943	199.037	exonic	VIT_14s0068g00700
14	24493952	214.907	exonic	VIT_14s0068g00700
14	24494962	174.37	exonic	VIT_14s0068g00700
14	24495971	145.353	intronic	VIT_14s0068g00700
14	24502025	134.609	intronic	VIT_14s0068g00710
15	2494710	140.926	intergenic	VIT_15s0024g01310(dist=13016),VIT_15s0024g01320(dist=18853)
15	2495724	149.915	intergenic	VIT_15s0024g01310(dist=14030),VIT_15s0024g01320(dist=17839)
15	2496739	153.865	intergenic	VIT_15s0024g01310(dist=15045),VIT_15s0024g01320(dist=16824)
15	2498769	150.491	intergenic	VIT_15s0024g01310(dist=17075),VIT_15s0024g01320(dist=14794)
15	2500799	198.195	intergenic	VIT_15s0024g01310(dist=19105),VIT_15s0024g01320(dist=12764)
15	2501814	228.513	intergenic	VIT_15s0024g01310(dist=20120),VIT_15s0024g01320(dist=11749)
15	2502828	227.588	intergenic	VIT_15s0024g01310(dist=21134),VIT_15s0024g01320(dist=10735)
15	2503843	242.117	intergenic	VIT_15s0024g01310(dist=22149),VIT_15s0024g01320(dist=9720)
15	2504858	237.577	intergenic	VIT_15s0024g01310(dist=23164),VIT_15s0024g01320(dist=8705)
15	2505873	221.44	intergenic	VIT_15s0024g01310(dist=24179),VIT_15s0024g01320(dist=7690)
15	2506888	167.958	intergenic	VIT_15s0024g01310(dist=25194),VIT_15s0024g01320(dist=6675)
15	2507903	216.482	intergenic	VIT_15s0024g01310(dist=26209),VIT_15s0024g01320(dist=5660)
15	2508918	216.7	intergenic	VIT_15s0024g01310(dist=27224),VIT_15s0024g01320(dist=4645)
15	2509932	201.886	intergenic	VIT_15s0024g01310(dist=28238),VIT_15s0024g01320(dist=3631)
15	2510947	175.152	intergenic	VIT_15s0024g01310(dist=29253),VIT_15s0024g01320(dist=2616)
15	13526177	133.382	intronic	VIT_15s0021g02540
15	13553578	150.759	intronic	VIT_15s0021g02580
15	13554592	197.278	intronic	VIT_15s0021g02580
15	13555607	202.152	intronic	VIT_15s0021g02580
15	13556622	180.522	intronic	VIT_15s0021g02580
15	13557637	189.156	exonic	VIT_15s0021g02580
15	13562711	133.071	downstream	VIT_15s0021g02580
15	13563726	207.013	intergenic	VIT_15s0021g02580(dist=1176),VIT_15s0021g02610(dist=5356)
15	13564741	167.127	intergenic	VIT_15s0021g02580(dist=2191),VIT_15s0021g02610(dist=4341)
15	14376625	136.111	intergenic	VIT_15s0048g00240(dist=3386),VIT_15s0048g00270(dist=20203)
15	14377639	160.789	intergenic	VIT_15s0048g00240(dist=4400),VIT_15s0048g00270(dist=19189)
15	14378654	169.843	intergenic	VIT_15s0048g00240(dist=5415),VIT_15s0048g00270(dist=18174)
15	14379669	164.417	intergenic	VIT_15s0048g00240(dist=6430),VIT_15s0048g00270(dist=17159)
15	14380684	144.732	intergenic	VIT_15s0048g00240(dist=7445),VIT_15s0048g00270(dist=16144)
16	6834801	162.795	intergenic	VIT_16s0013g01030(dist=20871),VIT_16s0013g01040(dist=9302)
16	6835804	195.326	intergenic	VIT_16s0013g01030(dist=21874),VIT_16s0013g01040(dist=8299)
16	6836806	209.88	intergenic	VIT_16s0013g01030(dist=22876),VIT_16s0013g01040(dist=7297)
16	6837808	228.175	intergenic	VIT_16s0013g01030(dist=23878),VIT_16s0013g01040(dist=6295)
16	6838811	264.771	intergenic	VIT_16s0013g01030(dist=24881),VIT_16s0013g01040(dist=5292)
16	6839813	306.012	intergenic	VIT_16s0013g01030(dist=25883),VIT_16s0013g01040(dist=4290)
16	6840816	332.681	intergenic	VIT_16s0013g01030(dist=26886),VIT_16s0013g01040(dist=3287)
16	6841818	351.284	intergenic	VIT_16s0013g01030(dist=27888),VIT_16s0013g01040(dist=2285)
16	6842821	363.278	intergenic	VIT_16s0013g01030(dist=28891),VIT_16s0013g01040(dist=1282)
16	6843823	367.752	upstream	VIT_16s0013g01040
16	6844825	362.389	downstream	VIT_16s0013g01040
16	6845828	340.006	intergenic	VIT_16s0013g01040(dist=1037),VIT_16s0013g01050(dist=1731)
16	6846830	267.125	upstream	VIT_16s0013g01050
16	6847833	270.654	exonic	VIT_16s0013g01050
16	6848835	363.053	downstream	VIT_16s0013g01050
16	6849837	416.75	intergenic	VIT_16s0013g01050(dist=1265),VIT_16s0013g01060(dist=20693)
16	6850840	448.898	intergenic	VIT_16s0013g01050(dist=2268),VIT_16s0013g01060(dist=19690)
16	6851842	470.723	intergenic	VIT_16s0013g01050(dist=3270),VIT_16s0013g01060(dist=18688)
16	6852845	484.956	intergenic	VIT_16s0013g01050(dist=4273),VIT_16s0013g01060(dist=17685)
16	6853847	493.005	intergenic	VIT_16s0013g01050(dist=5275),VIT_16s0013g01060(dist=16683)
16	6854850	496.608	intergenic	VIT_16s0013g01050(dist=6278),VIT_16s0013g01060(dist=15680)
16	6855852	494.036	intergenic	VIT_16s0013g01050(dist=7280),VIT_16s0013g01060(dist=14678)
16	6856854	485.826	intergenic	VIT_16s0013g01050(dist=8282),VIT_16s0013g01060(dist=13676)
16	6857857	467.529	intergenic	VIT_16s0013g01050(dist=9285),VIT_16s0013g01060(dist=12673)
16	6858859	440.479	intergenic	VIT_16s0013g01050(dist=10287),VIT_16s0013g01060(dist=11671)
16	6859862	450.33	intergenic	VIT_16s0013g01050(dist=11290),VIT_16s0013g01060(dist=10668)
16	6860864	440.992	intergenic	VIT_16s0013g01050(dist=12292),VIT_16s0013g01060(dist=9666)
16	6861866	423.028	intergenic	VIT_16s0013g01050(dist=13294),VIT_16s0013g01060(dist=8664)
16	6862869	398.392	intergenic	VIT_16s0013g01050(dist=14297),VIT_16s0013g01060(dist=7661)
16	6863871	367.51	intergenic	VIT_16s0013g01050(dist=15299),VIT_16s0013g01060(dist=6659)
16	6864874	326.955	intergenic	VIT_16s0013g01050(dist=16302),VIT_16s0013g01060(dist=5656)
16	6865876	279.526	intergenic	VIT_16s0013g01050(dist=17304),VIT_16s0013g01060(dist=4654)
16	6866879	228.596	intergenic	VIT_16s0013g01050(dist=18307),VIT_16s0013g01060(dist=3651)
16	6867881	187.743	intergenic	VIT_16s0013g01050(dist=19309),VIT_16s0013g01060(dist=2649)
16	6890937	217.947	intergenic	VIT_16s0013g01060(dist=19407),VIT_16s0013g01070(dist=12320)
16	6891939	275.127	intergenic	VIT_16s0013g01060(dist=20409),VIT_16s0013g01070(dist=11318)
16	6892941	293.055	intergenic	VIT_16s0013g01060(dist=21411),VIT_16s0013g01070(dist=10316)
16	6893944	264.601	intergenic	VIT_16s0013g01060(dist=22414),VIT_16s0013g01070(dist=9313)
16	6894946	162.484	intergenic	VIT_16s0013g01060(dist=23416),VIT_16s0013g01070(dist=8311)
16	6905973	143.553	intergenic	VIT_16s0013g01070(dist=1640),VIT_16s0013g01080(dist=67946)
16	6942060	300.259	intergenic	VIT_16s0013g01070(dist=37727),VIT_16s0013g01080(dist=31859)
16	6943062	362.786	intergenic	VIT_16s0013g01070(dist=38729),VIT_16s0013g01080(dist=30857)
16	6944065	389.838	intergenic	VIT_16s0013g01070(dist=39732),VIT_16s0013g01080(dist=29854)
16	6945067	308.889	intergenic	VIT_16s0013g01070(dist=40734),VIT_16s0013g01080(dist=28852)
16	6946069	239.29	intergenic	VIT_16s0013g01070(dist=41736),VIT_16s0013g01080(dist=27850)
16	6947072	511.453	intergenic	VIT_16s0013g01070(dist=42739),VIT_16s0013g01080(dist=26847)
16	6948074	782.941	intergenic	VIT_16s0013g01070(dist=43741),VIT_16s0013g01080(dist=25845)
16	6949077	838.412	intergenic	VIT_16s0013g01070(dist=44744),VIT_16s0013g01080(dist=24842)
16	6950079	799.913	intergenic	VIT_16s0013g01070(dist=45746),VIT_16s0013g01080(dist=23840)
16	6951081	711.527	intergenic	VIT_16s0013g01070(dist=46748),VIT_16s0013g01080(dist=22838)
16	6952084	736.871	intergenic	VIT_16s0013g01070(dist=47751),VIT_16s0013g01080(dist=21835)
16	6953086	745.652	intergenic	VIT_16s0013g01070(dist=48753),VIT_16s0013g01080(dist=20833)
16	6954089	534.757	intergenic	VIT_16s0013g01070(dist=49756),VIT_16s0013g01080(dist=19830)
16	6955091	737.803	intergenic	VIT_16s0013g01070(dist=50758),VIT_16s0013g01080(dist=18828)
16	6956094	1057.38	intergenic	VIT_16s0013g01070(dist=51761),VIT_16s0013g01080(dist=17825)
16	6957096	884.223	intergenic	VIT_16s0013g01070(dist=52763),VIT_16s0013g01080(dist=16823)
16	6958098	907.025	intergenic	VIT_16s0013g01070(dist=53765),VIT_16s0013g01080(dist=15821)
16	6959101	981.701	intergenic	VIT_16s0013g01070(dist=54768),VIT_16s0013g01080(dist=14818)
16	6960103	1205.16	intergenic	VIT_16s0013g01070(dist=55770),VIT_16s0013g01080(dist=13816)
16	6961106	1237.24	intergenic	VIT_16s0013g01070(dist=56773),VIT_16s0013g01080(dist=12813)
16	6962108	1060.81	intergenic	VIT_16s0013g01070(dist=57775),VIT_16s0013g01080(dist=11811)
16	6963110	944.674	intergenic	VIT_16s0013g01070(dist=58777),VIT_16s0013g01080(dist=10809)
16	6964113	596.582	intergenic	VIT_16s0013g01070(dist=59780),VIT_16s0013g01080(dist=9806)
16	6965115	593.491	intergenic	VIT_16s0013g01070(dist=60782),VIT_16s0013g01080(dist=8804)
16	6966118	358.615	intergenic	VIT_16s0013g01070(dist=61785),VIT_16s0013g01080(dist=7801)
16	6967120	403.309	intergenic	VIT_16s0013g01070(dist=62787),VIT_16s0013g01080(dist=6799)
16	6968123	496.451	intergenic	VIT_16s0013g01070(dist=63790),VIT_16s0013g01080(dist=5796)
16	6969125	525.525	intergenic	VIT_16s0013g01070(dist=64792),VIT_16s0013g01080(dist=4794)
16	6970127	400.141	intergenic	VIT_16s0013g01070(dist=65794),VIT_16s0013g01080(dist=3792)
16	6971130	397.963	intergenic	VIT_16s0013g01070(dist=66797),VIT_16s0013g01080(dist=2789)
16	6989173	181.716	intergenic	VIT_16s0013g01090(dist=9833),VIT_16s0013g01110(dist=22314)
16	6990176	236.486	intergenic	VIT_16s0013g01090(dist=10836),VIT_16s0013g01110(dist=21311)
16	6991178	270.85	intergenic	VIT_16s0013g01090(dist=11838),VIT_16s0013g01110(dist=20309)
16	6992181	289.1	intergenic	VIT_16s0013g01090(dist=12841),VIT_16s0013g01110(dist=19306)
16	6993183	294.93	intergenic	VIT_16s0013g01090(dist=13843),VIT_16s0013g01110(dist=18304)
16	6994185	289.908	intergenic	VIT_16s0013g01090(dist=14845),VIT_16s0013g01110(dist=17302)
16	6995188	275.686	intergenic	VIT_16s0013g01090(dist=15848),VIT_16s0013g01110(dist=16299)
16	6996190	253.351	intergenic	VIT_16s0013g01090(dist=16850),VIT_16s0013g01110(dist=15297)
16	6997193	223.536	intergenic	VIT_16s0013g01090(dist=17853),VIT_16s0013g01110(dist=14294)
16	6998195	187.461	intergenic	VIT_16s0013g01090(dist=18855),VIT_16s0013g01110(dist=13292)
16	6999197	146.388	intergenic	VIT_16s0013g01090(dist=19857),VIT_16s0013g01110(dist=12290)
16	16518138	154.829	intergenic	VIT_16s0100g01040(dist=5403),VIT_16s0100g01060(dist=2804)
16	16519140	192.922	intergenic	VIT_16s0100g01040(dist=6405),VIT_16s0100g01060(dist=1802)
16	16524152	165.243	intergenic	VIT_16s0100g01060(dist=2187),VIT_16s0100g01070(dist=1989)
16	16525154	139.269	downstream	VIT_16s0100g01070
16	16532171	150.241	intronic	VIT_16s0100g01080
16	16533174	177.745	intronic	VIT_16s0100g01080
16	16534176	185.511	intronic	VIT_16s0100g01080
16	17873404	191.612	exonic	VIT_16s0050g00950
16	17874406	227.526	exonic	VIT_16s0050g00950
16	17875409	158.319	downstream	VIT_16s0050g00950
16	17876411	141.391	intergenic	VIT_16s0050g00950(dist=1499),VIT_16s0050g00960(dist=5320)
16	17899467	194.309	intergenic	VIT_16s0050g00960(dist=1353),VIT_16s0050g00970(dist=3763)
16	17900469	208.873	intergenic	VIT_16s0050g00960(dist=2355),VIT_16s0050g00970(dist=2761)
16	17901471	263.055	intergenic	VIT_16s0050g00960(dist=3357),VIT_16s0050g00970(dist=1759)
16	17902474	278.17	upstream	VIT_16s0050g00970
16	17903476	265.822	UTR5	VIT_16s0050g00970(VIT_16s0050g00970.t01:c.-469A>T)
16	17904479	257.091	intronic	VIT_16s0050g00970
16	17905481	222.395	intronic	VIT_16s0050g00970
16	17906483	184.823	exonic	VIT_16s0050g00970
16	17967631	149.557	upstream	VIT_16s0050g01040
16	17968633	160.946	intergenic	VIT_16s0050g01040(dist=1331),VIT_16s0050g01050(dist=11074)
16	17969636	156.768	intergenic	VIT_16s0050g01040(dist=2334),VIT_16s0050g01050(dist=10071)
16	18222244	136.97	exonic	VIT_16s0050g01340
16	18223247	137.483	intronic	VIT_16s0050g01340
16	18236278	153.769	upstream	VIT_16s0050g01350
16	18237281	247.064	intergenic	VIT_16s0050g01350(dist=1824),VIT_16s0050g01370(dist=9976)
16	18238283	264.237	intergenic	VIT_16s0050g01350(dist=2826),VIT_16s0050g01370(dist=8974)
16	18239285	216.757	intergenic	VIT_16s0050g01350(dist=3828),VIT_16s0050g01370(dist=7972)
16	21030011	165.043	intronic	VIT_16s0098g00610
16	21057076	209.858	intronic	VIT_16s0098g00650
16	21058079	270.8	downstream	VIT_16s0098g00650
16	21059081	255.044	intergenic	VIT_16s0098g00650(dist=1161),VIT_16s0098g00660(dist=1645)
16	21060083	150.218	downstream	VIT_16s0098g00660
16	21061086	198.483	exonic	VIT_16s0098g00660
16	21063091	135.47	UTR5	VIT_16s0098g00670(VIT_16s0098g00670.t01:c.-668A>T)
16	21067100	162.855	intronic	VIT_16s0098g00680
16	21068103	133.125	exonic	VIT_16s0098g00680
16	21069105	184.446	intronic	VIT_16s0098g00680
16	21085144	179.311	exonic	VIT_16s0098g00710
16	21086146	169.508	downstream	VIT_16s0098g00710,VIT_16s0098g00720
16	21486110	143.586	intergenic	VIT_16s0098g01230(dist=12678),VIT_16s0098g01240(dist=5428)
16	21487113	144.298	intergenic	VIT_16s0098g01230(dist=13681),VIT_16s0098g01240(dist=4425)
16	21828936	138.912	exonic	VIT_16s0098g01750
16	21921159	147.784	intronic	VIT_16s0098g01830
16	21922161	149.869	exonic	VIT_16s0098g01830
16	21923163	147.228	intronic	VIT_16s0098g01830
16	21925168	185.326	exonic	VIT_16s0098g01830
16	21926171	185.212	intronic	VIT_16s0098g01830
16	21927173	152.238	intronic	VIT_16s0098g01830
16	21928176	136.539	UTR5	VIT_16s0098g01840(VIT_16s0098g01840.t01:c.-89A>T)
16	21929178	147.505	exonic	VIT_16s0098g01840
16	21930180	146.599	exonic	VIT_16s0098g01840
16	21932185	168.234	intergenic	VIT_16s0098g01840(dist=1741),VIT_16s0098g01850(dist=2386)
16	21933188	193.575	intergenic	VIT_16s0098g01840(dist=2744),VIT_16s0098g01850(dist=1383)
16	21934190	215.283	downstream	VIT_16s0098g01850
16	21935192	229.353	intronic	VIT_16s0098g01850
16	21936195	189.744	intronic	VIT_16s0098g01850
17	1535620	132.605	intergenic	VIT_17s0000g01960(dist=3875),VIT_17s0000g01970(dist=1763)
17	1585996	152.609	intronic	VIT_17s0000g02000
17	1587004	136.034	intronic	VIT_17s0000g02000
17	1588011	175.085	exonic	VIT_17s0000g02000
17	1589019	209.461	exonic	VIT_17s0000g02000
17	1590026	228.262	intronic	VIT_17s0000g02000
17	1591034	440.184	intronic	VIT_17s0000g02000
17	1592041	535.763	intronic	VIT_17s0000g02000
17	1593049	574.306	intronic	VIT_17s0000g02000
17	1594056	577.971	intronic	VIT_17s0000g02000
17	1595064	549.966	intronic	VIT_17s0000g02000
17	1596071	484.602	intronic	VIT_17s0000g02000
17	1597079	357.182	intronic	VIT_17s0000g02000
17	1614206	237.557	intronic	VIT_17s0000g02000
17	1615214	278.324	intronic	VIT_17s0000g02000
17	1616221	190.274	intronic	VIT_17s0000g02000
17	1617229	269.068	intronic	VIT_17s0000g02000
17	1618236	291.008	intronic	VIT_17s0000g02000
17	1619244	253.186	intronic	VIT_17s0000g02000
17	1620252	174.655	intronic	VIT_17s0000g02000
17	1953738	150.248	intergenic	VIT_17s0000g02280(dist=23414),VIT_17s0000g02290(dist=12865)
17	1954746	174.431	intergenic	VIT_17s0000g02280(dist=24422),VIT_17s0000g02290(dist=11857)
17	1955753	199.322	intergenic	VIT_17s0000g02280(dist=25429),VIT_17s0000g02290(dist=10850)
17	1956761	223.14	intergenic	VIT_17s0000g02280(dist=26437),VIT_17s0000g02290(dist=9842)
17	1957768	243.946	intergenic	VIT_17s0000g02280(dist=27444),VIT_17s0000g02290(dist=8835)
17	1958776	260.116	intergenic	VIT_17s0000g02280(dist=28452),VIT_17s0000g02290(dist=7827)
17	1959783	269.782	intergenic	VIT_17s0000g02280(dist=29459),VIT_17s0000g02290(dist=6820)
17	1960791	270.38	intergenic	VIT_17s0000g02280(dist=30467),VIT_17s0000g02290(dist=5812)
17	1961798	258.793	intergenic	VIT_17s0000g02280(dist=31474),VIT_17s0000g02290(dist=4805)
17	1962806	229.104	intergenic	VIT_17s0000g02280(dist=32482),VIT_17s0000g02290(dist=3797)
17	1963813	168.343	intergenic	VIT_17s0000g02280(dist=33489),VIT_17s0000g02290(dist=2790)
17	1982956	194.882	intronic	VIT_17s0000g02300
17	1983964	192.723	intronic	VIT_17s0000g02300
17	2028294	201.409	intronic	VIT_17s0000g02320
17	2029302	238.847	intronic	VIT_17s0000g02320
17	2040384	147.523	intergenic	VIT_17s0000g02320(dist=6401),VIT_17s0000g02330(dist=1939)
17	2041392	157.394	downstream	VIT_17s0000g02330
17	2049452	207.323	upstream	VIT_17s0000g02350
17	2050460	152.481	intergenic	VIT_17s0000g02350(dist=1452),VIT_17s0000g02360(dist=5434)
17	2051467	179.518	intergenic	VIT_17s0000g02350(dist=2459),VIT_17s0000g02360(dist=4427)
17	2052475	194.833	intergenic	VIT_17s0000g02350(dist=3467),VIT_17s0000g02360(dist=3419)
17	2053482	229.178	intergenic	VIT_17s0000g02350(dist=4474),VIT_17s0000g02360(dist=2412)
17	2055497	209.456	downstream	VIT_17s0000g02360
17	2058520	275.274	intronic	VIT_17s0000g02360
17	2059527	337.766	intronic	VIT_17s0000g02360
17	2060535	361.515	intronic	VIT_17s0000g02360
17	2061542	365.74	intronic	VIT_17s0000g02360
17	2062550	357.696	intronic	VIT_17s0000g02360
17	2063557	342.422	intronic	VIT_17s0000g02360
17	2064565	322.159	intronic	VIT_17s0000g02360
17	2065572	298.537	intronic	VIT_17s0000g02360
17	2066580	270.953	intronic	VIT_17s0000g02360
17	2067587	234.367	intronic	VIT_17s0000g02360
17	2068595	181.231	exonic	VIT_17s0000g02360
17	2073632	147.959	intronic	VIT_17s0000g02360
17	2074640	140.09	intronic	VIT_17s0000g02360
17	2109903	144.423	intronic	VIT_17s0000g02400
17	2113933	196.468	intronic	VIT_17s0000g02400
17	2114940	231.421	intronic	VIT_17s0000g02400
17	2115948	193.028	intronic	VIT_17s0000g02400
17	2116955	267.583	intronic	VIT_17s0000g02400
17	2117963	251.708	intronic	VIT_17s0000g02400
17	2118970	183.011	exonic	VIT_17s0000g02400
17	2121993	186.382	intronic	VIT_17s0000g02400
17	2123001	315.593	intronic	VIT_17s0000g02400
17	2124008	328.07	intronic	VIT_17s0000g02400
17	2125016	416.977	intronic	VIT_17s0000g02400
17	2126023	482.54	intronic	VIT_17s0000g02400
17	2127031	487.288	intronic	VIT_17s0000g02400
17	2128038	459.627	intronic	VIT_17s0000g02400
17	2129046	387.503	intronic	VIT_17s0000g02400
17	2130053	253.155	intronic	VIT_17s0000g02400
17	2131061	210.499	intronic	VIT_17s0000g02400
17	6106707	145.727	intergenic	VIT_17s0000g05580(dist=17203),VIT_17s0000g05600(dist=17294)
17	6132903	139.478	intergenic	VIT_17s0000g05620(dist=2183),VIT_17s0000g05630(dist=1270)
17	6133910	162.988	downstream	VIT_17s0000g05630
17	6134918	180.81	intronic	VIT_17s0000g05630
17	6135925	173.015	intronic	VIT_17s0000g05630
17	6137940	133.477	intergenic	VIT_17s0000g05630(dist=1518),VIT_17s0000g05640(dist=7051)
18	8015155	254.512	exonic	VIT_18s0001g09600
18	8016167	142.844	intronic	VIT_18s0001g09600
18	8020217	160.226	intronic	VIT_18s0001g09600
18	8041477	139.278	intergenic	VIT_18s0001g09640(dist=5493),VIT_18s0001g09650(dist=4148)
18	12797785	151.617	intronic	VIT_18s0001g14750
18	12808922	203.06	intronic	VIT_18s0001g14750
18	12809934	173.648	downstream	VIT_18s0001g14750
18	12811959	180.752	intergenic	VIT_18s0001g14750(dist=2191),VIT_18s0001g14760(dist=9199)
18	13182501	161.39	intergenic	VIT_18s0001g15100(dist=4144),VIT_18s0001g15110(dist=12917)
18	13183514	141.451	intergenic	VIT_18s0001g15100(dist=5157),VIT_18s0001g15110(dist=11904)
18	13184526	137.595	intergenic	VIT_18s0001g15100(dist=6169),VIT_18s0001g15110(dist=10892)
18	13185538	324.582	intergenic	VIT_18s0001g15100(dist=7181),VIT_18s0001g15110(dist=9880)
18	13186551	285.198	intergenic	VIT_18s0001g15100(dist=8194),VIT_18s0001g15110(dist=8867)
18	13187563	259.077	intergenic	VIT_18s0001g15100(dist=9206),VIT_18s0001g15110(dist=7855)
18	13188576	214.86	intergenic	VIT_18s0001g15100(dist=10219),VIT_18s0001g15110(dist=6842)
18	13189588	311.15	intergenic	VIT_18s0001g15100(dist=11231),VIT_18s0001g15110(dist=5830)
18	13190601	421.9	intergenic	VIT_18s0001g15100(dist=12244),VIT_18s0001g15110(dist=4817)
18	13191613	340.958	intergenic	VIT_18s0001g15100(dist=13256),VIT_18s0001g15110(dist=3805)
18	13192625	294.513	intergenic	VIT_18s0001g15100(dist=14268),VIT_18s0001g15110(dist=2793)
18	13193638	207.66	intergenic	VIT_18s0001g15100(dist=15281),VIT_18s0001g15110(dist=1780)
18	13194650	200.639	upstream	VIT_18s0001g15110
18	13197687	134.345	intergenic	VIT_18s0001g15110(dist=1808),VIT_18s0001g15120(dist=1373)
18	13198700	138.293	downstream	VIT_18s0001g15120
18	13209836	133.374	UTR5	VIT_18s0001g15140(VIT_18s0001g15140.t01:c.-297A>T)
18	13210849	184.434	downstream	VIT_18s0001g15140
18	13211861	246.226	intergenic	VIT_18s0001g15140(dist=1546),VIT_18s0001g15150(dist=19264)
18	13212874	304.813	intergenic	VIT_18s0001g15140(dist=2559),VIT_18s0001g15150(dist=18251)
18	13213886	335.652	intergenic	VIT_18s0001g15140(dist=3571),VIT_18s0001g15150(dist=17239)
18	13214898	353.121	intergenic	VIT_18s0001g15140(dist=4583),VIT_18s0001g15150(dist=16227)
18	13215911	359.551	intergenic	VIT_18s0001g15140(dist=5596),VIT_18s0001g15150(dist=15214)
18	13216923	355.427	intergenic	VIT_18s0001g15140(dist=6608),VIT_18s0001g15150(dist=14202)
18	13217936	338.35	intergenic	VIT_18s0001g15140(dist=7621),VIT_18s0001g15150(dist=13189)
18	13218948	275.055	intergenic	VIT_18s0001g15140(dist=8633),VIT_18s0001g15150(dist=12177)
18	13219960	310.305	intergenic	VIT_18s0001g15140(dist=9645),VIT_18s0001g15150(dist=11165)
18	13220973	312.588	intergenic	VIT_18s0001g15140(dist=10658),VIT_18s0001g15150(dist=10152)
18	13221985	297.557	intergenic	VIT_18s0001g15140(dist=11670),VIT_18s0001g15150(dist=9140)
18	13222998	275.429	intergenic	VIT_18s0001g15140(dist=12683),VIT_18s0001g15150(dist=8127)
18	13224010	239.418	intergenic	VIT_18s0001g15140(dist=13695),VIT_18s0001g15150(dist=7115)
18	13225023	193.449	intergenic	VIT_18s0001g15140(dist=14708),VIT_18s0001g15150(dist=6102)
18	13226035	170.455	intergenic	VIT_18s0001g15140(dist=15720),VIT_18s0001g15150(dist=5090)
18	13340437	135.64	intergenic	VIT_18s0001g15230(dist=17154),VIT_18s0001g15240(dist=25032)
18	13341450	183.346	intergenic	VIT_18s0001g15230(dist=18167),VIT_18s0001g15240(dist=24019)
18	13342462	223.93	intergenic	VIT_18s0001g15230(dist=19179),VIT_18s0001g15240(dist=23007)
18	13343475	256.648	intergenic	VIT_18s0001g15230(dist=20192),VIT_18s0001g15240(dist=21994)
18	13344487	281.323	intergenic	VIT_18s0001g15230(dist=21204),VIT_18s0001g15240(dist=20982)
18	13345499	297.695	intergenic	VIT_18s0001g15230(dist=22216),VIT_18s0001g15240(dist=19970)
18	13346512	305.941	intergenic	VIT_18s0001g15230(dist=23229),VIT_18s0001g15240(dist=18957)
18	13347524	305.945	intergenic	VIT_18s0001g15230(dist=24241),VIT_18s0001g15240(dist=17945)
18	13348537	297.716	intergenic	VIT_18s0001g15230(dist=25254),VIT_18s0001g15240(dist=16932)
18	13349549	280.914	intergenic	VIT_18s0001g15230(dist=26266),VIT_18s0001g15240(dist=15920)
18	13350562	256.231	intergenic	VIT_18s0001g15230(dist=27279),VIT_18s0001g15240(dist=14907)
18	13351574	223.411	intergenic	VIT_18s0001g15230(dist=28291),VIT_18s0001g15240(dist=13895)
18	13352586	185.315	intergenic	VIT_18s0001g15230(dist=29303),VIT_18s0001g15240(dist=12883)
18	13353599	149.418	intergenic	VIT_18s0001g15230(dist=30316),VIT_18s0001g15240(dist=11870)
18	13464964	138.896	intergenic	VIT_18s0001g15320(dist=6294),VIT_18s0001g15330(dist=11439)
18	13466989	168.968	intergenic	VIT_18s0001g15320(dist=8319),VIT_18s0001g15330(dist=9414)
18	13468001	167.91	intergenic	VIT_18s0001g15320(dist=9331),VIT_18s0001g15330(dist=8402)
18	13470026	160.06	intergenic	VIT_18s0001g15320(dist=11356),VIT_18s0001g15330(dist=6377)
18	13471038	148.326	intergenic	VIT_18s0001g15320(dist=12368),VIT_18s0001g15330(dist=5365)
18	13472051	260.909	intergenic	VIT_18s0001g15320(dist=13381),VIT_18s0001g15330(dist=4352)
18	13473063	235.576	intergenic	VIT_18s0001g15320(dist=14393),VIT_18s0001g15330(dist=3340)
18	13474076	212.971	intergenic	VIT_18s0001g15320(dist=15406),VIT_18s0001g15330(dist=2327)
18	13475088	219.766	intergenic	VIT_18s0001g15320(dist=16418),VIT_18s0001g15330(dist=1315)
18	13476100	133.378	downstream	VIT_18s0001g15330
18	13477113	261.809	exonic	VIT_18s0001g15330
18	13478125	275.559	intronic	VIT_18s0001g15330
18	13479138	187.667	upstream	VIT_18s0001g15330
18	13486225	182.645	intergenic	VIT_18s0001g15330(dist=7639),VIT_18s0001g15340(dist=2585)
18	13487237	168.166	intergenic	VIT_18s0001g15330(dist=8651),VIT_18s0001g15340(dist=1573)
18	13488249	166.441	downstream	VIT_18s0001g15340
18	13489262	336.801	exonic	VIT_18s0001g15340
18	13490274	547.098	exonic	VIT_18s0001g15340
18	13491287	647.183	upstream	VIT_18s0001g15340
18	13492299	673.209	upstream	VIT_18s0001g15350
18	13493311	620.946	exonic	VIT_18s0001g15350
18	13494324	555.44	exonic	VIT_18s0001g15350
18	13495336	610.418	intronic	VIT_18s0001g15360
18	13496349	568.807	intronic	VIT_18s0001g15360
18	13497361	605.356	exonic	VIT_18s0001g15360
18	13498374	654.53	upstream;downstream	VIT_18s0001g15360;VIT_18s0001g15370
18	13499386	751.337	intronic	VIT_18s0001g15370
18	13500398	769.198	intronic	VIT_18s0001g15370
18	13501411	726.675	intronic	VIT_18s0001g15370
18	13502423	699.76	intronic	VIT_18s0001g15370
18	13503436	731.849	intronic	VIT_18s0001g15370
18	13504448	744.391	exonic	VIT_18s0001g15370
18	13505460	848.307	upstream	VIT_18s0001g15370
18	13506473	808.467	intergenic	VIT_18s0001g15370(dist=1933),VIT_18s0001g15380(dist=5180)
18	13507485	829.672	intergenic	VIT_18s0001g15370(dist=2945),VIT_18s0001g15380(dist=4168)
18	13508498	770.466	intergenic	VIT_18s0001g15370(dist=3958),VIT_18s0001g15380(dist=3155)
18	13509510	693.924	intergenic	VIT_18s0001g15370(dist=4970),VIT_18s0001g15380(dist=2143)
18	13510522	430.02	intergenic	VIT_18s0001g15370(dist=5982),VIT_18s0001g15380(dist=1131)
18	13511535	351.009	upstream	VIT_18s0001g15380
18	13512547	169.581	intronic	VIT_18s0001g15380
18	13514572	138.522	intronic	VIT_18s0001g15380
18	13515585	209.305	intronic	VIT_18s0001g15380
18	13516597	248.498	intronic	VIT_18s0001g15380
18	13517609	316.449	intronic	VIT_18s0001g15380
18	13518622	154.255	intronic	VIT_18s0001g15380
18	13519634	330.833	exonic	VIT_18s0001g15380
18	13520647	288.895	downstream	VIT_18s0001g15380,VIT_18s0001g15390
18	13521659	178.558	intronic	VIT_18s0001g15390
18	13526721	146.336	intronic	VIT_18s0001g15400
18	13527733	233.622	intronic	VIT_18s0001g15400
18	13528746	290.786	intronic	VIT_18s0001g15400
18	13529758	395.473	exonic	VIT_18s0001g15400
18	13530771	491.285	exonic	VIT_18s0001g15400
18	13531783	511.197	intronic	VIT_18s0001g15400
18	13532796	469.117	intronic	VIT_18s0001g15400
18	13533808	399.752	intronic	VIT_18s0001g15400
18	13534820	364.112	intronic	VIT_18s0001g15400
18	13535833	230.944	downstream	VIT_18s0001g15400
18	13629987	224.327	intergenic	VIT_18s0001g15470(dist=7324),VIT_18s0001g15510(dist=16467)
18	13630999	318.709	intergenic	VIT_18s0001g15470(dist=8336),VIT_18s0001g15510(dist=15455)
18	13632012	394.345	intergenic	VIT_18s0001g15470(dist=9349),VIT_18s0001g15510(dist=14442)
18	13633024	453.887	intergenic	VIT_18s0001g15470(dist=10361),VIT_18s0001g15510(dist=13430)
18	13634037	496.985	intergenic	VIT_18s0001g15470(dist=11374),VIT_18s0001g15510(dist=12417)
18	13635049	521.891	intergenic	VIT_18s0001g15470(dist=12386),VIT_18s0001g15510(dist=11405)
18	13636061	515.886	intergenic	VIT_18s0001g15470(dist=13398),VIT_18s0001g15510(dist=10393)
18	13637074	482.287	intergenic	VIT_18s0001g15470(dist=14411),VIT_18s0001g15510(dist=9380)
18	13638086	588.499	intergenic	VIT_18s0001g15470(dist=15423),VIT_18s0001g15510(dist=8368)
18	13639099	627.922	intergenic	VIT_18s0001g15470(dist=16436),VIT_18s0001g15510(dist=7355)
18	13640111	645.619	intergenic	VIT_18s0001g15470(dist=17448),VIT_18s0001g15510(dist=6343)
18	13641124	647.499	intergenic	VIT_18s0001g15470(dist=18461),VIT_18s0001g15510(dist=5330)
18	13642136	634.821	intergenic	VIT_18s0001g15470(dist=19473),VIT_18s0001g15510(dist=4318)
18	13643148	607.657	intergenic	VIT_18s0001g15470(dist=20485),VIT_18s0001g15510(dist=3306)
18	13644161	565.485	intergenic	VIT_18s0001g15470(dist=21498),VIT_18s0001g15510(dist=2293)
18	13645173	503.443	intergenic	VIT_18s0001g15470(dist=22510),VIT_18s0001g15510(dist=1281)
18	13646186	415.986	downstream	VIT_18s0001g15510
18	13647198	297.121	exonic	VIT_18s0001g15510
18	13648210	168.085	upstream	VIT_18s0001g15510
18	13682632	132.752	UTR3	VIT_18s0001g15570(VIT_18s0001g15570.t01:c.*28T>A)
18	13683645	202.445	exonic	VIT_18s0001g15570
18	13684657	289.012	exonic	VIT_18s0001g15570
18	13685670	249.296	intronic	VIT_18s0001g15570
18	13686682	339.739	intronic	VIT_18s0001g15570
18	13687694	316.975	intronic	VIT_18s0001g15570
18	13688707	323.534	intronic	VIT_18s0001g15570
18	13689719	346.519	intronic	VIT_18s0001g15570
18	13690732	322.7	intronic	VIT_18s0001g15570
18	13691744	332.645	intronic	VIT_18s0001g15570
18	13692756	310.502	intronic	VIT_18s0001g15570
18	13693769	212.364	intronic	VIT_18s0001g15570
18	13708955	146.521	intergenic	VIT_18s0001g15580(dist=2690),VIT_18s0001g15600(dist=11737)
18	13709967	206.106	intergenic	VIT_18s0001g15580(dist=3702),VIT_18s0001g15600(dist=10725)
18	13710980	218.741	intergenic	VIT_18s0001g15580(dist=4715),VIT_18s0001g15600(dist=9712)
18	13711992	189.087	intergenic	VIT_18s0001g15580(dist=5727),VIT_18s0001g15600(dist=8700)
18	13733253	192.254	exonic	VIT_18s0001g15610
18	13734265	219.722	upstream	VIT_18s0001g15610
18	13735278	137.577	downstream	VIT_18s0001g15620
18	13737303	148.91	exonic	VIT_18s0001g15620
18	13763625	224.13	intergenic	VIT_18s0001g15620(dist=24102),VIT_18s0001g15630(dist=30024)
18	13764638	411.048	intergenic	VIT_18s0001g15620(dist=25115),VIT_18s0001g15630(dist=29011)
18	13765650	442.564	intergenic	VIT_18s0001g15620(dist=26127),VIT_18s0001g15630(dist=27999)
18	13766663	422.64	intergenic	VIT_18s0001g15620(dist=27140),VIT_18s0001g15630(dist=26986)
18	13767675	358.438	intergenic	VIT_18s0001g15620(dist=28152),VIT_18s0001g15630(dist=25974)
18	13787923	142.457	intergenic	VIT_18s0001g15620(dist=48400),VIT_18s0001g15630(dist=5726)
18	13788936	231.1	intergenic	VIT_18s0001g15620(dist=49413),VIT_18s0001g15630(dist=4713)
18	13789948	320.105	intergenic	VIT_18s0001g15620(dist=50425),VIT_18s0001g15630(dist=3701)
18	13790960	418.676	intergenic	VIT_18s0001g15620(dist=51437),VIT_18s0001g15630(dist=2689)
18	13791973	551.715	intergenic	VIT_18s0001g15620(dist=52450),VIT_18s0001g15630(dist=1676)
18	13792985	689.163	upstream	VIT_18s0001g15630
18	13793998	801.764	intronic	VIT_18s0001g15630
18	13795010	820.837	intronic	VIT_18s0001g15630
18	13796022	835.948	exonic	VIT_18s0001g15630
18	13797035	843.73	intronic	VIT_18s0001g15630
18	13798047	743.516	intronic	VIT_18s0001g15630
18	13799060	776.581	exonic	VIT_18s0001g15630
18	13800072	750.234	downstream	VIT_18s0001g15630
18	13801084	778.192	intergenic	VIT_18s0001g15630(dist=1110),VIT_18s0001g15640(dist=2705)
18	13802097	668.585	intergenic	VIT_18s0001g15630(dist=2123),VIT_18s0001g15640(dist=1692)
18	13803109	573.112	upstream	VIT_18s0001g15640
18	13804122	767.706	exonic	VIT_18s0001g15640
18	13805134	755.558	UTR3	VIT_18s0001g15640(VIT_18s0001g15640.t01:c.*338A>T)
18	13806147	847.374	exonic	VIT_18s0001g15650
18	13807159	928.769	downstream	VIT_18s0001g15650
18	13808171	963.898	intergenic	VIT_18s0001g15650(dist=1523),VIT_18s0001g15660(dist=2488)
18	13809184	916.018	intergenic	VIT_18s0001g15650(dist=2536),VIT_18s0001g15660(dist=1475)
18	13810196	881.701	upstream	VIT_18s0001g15660
18	13811209	746.045	exonic	VIT_18s0001g15660
18	13812221	589.81	UTR3	VIT_18s0001g15670(VIT_18s0001g15670.t01:c.*11T>A)
18	13813233	542.68	exonic	VIT_18s0001g15670
18	13814246	435.161	intronic	VIT_18s0001g15670
18	13815258	245.983	intronic	VIT_18s0001g15670
18	13816271	272.478	exonic	VIT_18s0001g15670
18	13817283	197.194	upstream	VIT_18s0001g15670
18	13818295	174.912	intergenic	VIT_18s0001g15670(dist=1316),VIT_18s0001g15680(dist=15146)
18	13819308	411.25	intergenic	VIT_18s0001g15670(dist=2329),VIT_18s0001g15680(dist=14133)
18	13820320	300.977	intergenic	VIT_18s0001g15670(dist=3341),VIT_18s0001g15680(dist=13121)
18	13821333	289.186	intergenic	VIT_18s0001g15670(dist=4354),VIT_18s0001g15680(dist=12108)
18	13822345	205.421	intergenic	VIT_18s0001g15670(dist=5366),VIT_18s0001g15680(dist=11096)
18	13823358	271.017	intergenic	VIT_18s0001g15670(dist=6379),VIT_18s0001g15680(dist=10083)
18	13824370	296.49	intergenic	VIT_18s0001g15670(dist=7391),VIT_18s0001g15680(dist=9071)
18	13825382	208.766	intergenic	VIT_18s0001g15670(dist=8403),VIT_18s0001g15680(dist=8059)
18	13826395	396.266	intergenic	VIT_18s0001g15670(dist=9416),VIT_18s0001g15680(dist=7046)
18	13827407	457.443	intergenic	VIT_18s0001g15670(dist=10428),VIT_18s0001g15680(dist=6034)
18	13830444	154.661	intergenic	VIT_18s0001g15670(dist=13465),VIT_18s0001g15680(dist=2997)
18	13833482	201.429	exonic	VIT_18s0001g15680
18	13834494	219.099	exonic	VIT_18s0001g15680
18	13835506	194.667	exonic	VIT_18s0001g15690
18	17026627	132.851	intergenic	VIT_18s0086g00040(dist=519496),VIT_18s0086g00180(dist=267299)
18	17027639	135.153	intergenic	VIT_18s0086g00040(dist=520508),VIT_18s0086g00180(dist=266287)
18	17028651	137.397	intergenic	VIT_18s0086g00040(dist=521520),VIT_18s0086g00180(dist=265275)
18	17029664	139.901	intergenic	VIT_18s0086g00040(dist=522533),VIT_18s0086g00180(dist=264262)
18	17030676	142.326	intergenic	VIT_18s0086g00040(dist=523545),VIT_18s0086g00180(dist=263250)
18	17031689	144.676	intergenic	VIT_18s0086g00040(dist=524558),VIT_18s0086g00180(dist=262237)
18	17032701	146.952	intergenic	VIT_18s0086g00040(dist=525570),VIT_18s0086g00180(dist=261225)
18	17033713	149.458	intergenic	VIT_18s0086g00040(dist=526582),VIT_18s0086g00180(dist=260213)
18	17034726	151.75	intergenic	VIT_18s0086g00040(dist=527595),VIT_18s0086g00180(dist=259200)
18	17035738	153.85	intergenic	VIT_18s0086g00040(dist=528607),VIT_18s0086g00180(dist=258188)
18	17036751	155.755	intergenic	VIT_18s0086g00040(dist=529620),VIT_18s0086g00180(dist=257175)
18	17037763	157.543	intergenic	VIT_18s0086g00040(dist=530632),VIT_18s0086g00180(dist=256163)
18	17038775	158.761	intergenic	VIT_18s0086g00040(dist=531644),VIT_18s0086g00180(dist=255151)
18	17039788	159.21	intergenic	VIT_18s0086g00040(dist=532657),VIT_18s0086g00180(dist=254138)
18	17040800	158.503	intergenic	VIT_18s0086g00040(dist=533669),VIT_18s0086g00180(dist=253126)
18	17041813	156.25	intergenic	VIT_18s0086g00040(dist=534682),VIT_18s0086g00180(dist=252113)
18	17042825	150.923	intergenic	VIT_18s0086g00040(dist=535694),VIT_18s0086g00180(dist=251101)
18	17043838	139.895	intergenic	VIT_18s0086g00040(dist=536707),VIT_18s0086g00180(dist=250088)
18	17080284	151.579	intergenic	VIT_18s0086g00040(dist=573153),VIT_18s0086g00180(dist=213642)
18	17081297	133.118	intergenic	VIT_18s0086g00040(dist=574166),VIT_18s0086g00180(dist=212629)
18	17096483	134.497	intergenic	VIT_18s0086g00040(dist=589352),VIT_18s0086g00180(dist=197443)
18	18330612	224.365	intronic	VIT_18s0164g00100
18	18331625	292.596	intronic	VIT_18s0164g00100
18	18332637	311.025	exonic	VIT_18s0164g00100
18	18333649	272.609	exonic	VIT_18s0164g00100
18	18334662	166.48	downstream	VIT_18s0164g00100
18	18335674	162.995	intergenic	VIT_18s0164g00100(dist=1695),VIT_18s0164g00110(dist=13269)
18	18342761	132.488	intergenic	VIT_18s0164g00100(dist=8782),VIT_18s0164g00110(dist=6182)
18	18343774	191.099	intergenic	VIT_18s0164g00100(dist=9795),VIT_18s0164g00110(dist=5169)
18	18344786	217.075	intergenic	VIT_18s0164g00100(dist=10807),VIT_18s0164g00110(dist=4157)
18	18345798	170.808	intergenic	VIT_18s0164g00100(dist=11819),VIT_18s0164g00110(dist=3145)
18	18346811	205.636	intergenic	VIT_18s0164g00100(dist=12832),VIT_18s0164g00110(dist=2132)
18	18347823	197.393	intergenic	VIT_18s0164g00100(dist=13844),VIT_18s0164g00110(dist=1120)
18	18348836	181.863	upstream	VIT_18s0164g00110
18	18349848	210.626	intronic	VIT_18s0164g00110
18	18350860	224.086	exonic	VIT_18s0164g00110
18	18351873	190.508	downstream	VIT_18s0164g00110
18	18352885	140.768	intergenic	VIT_18s0164g00110(dist=1496),VIT_18s0164g00120(dist=56498)
18	18367059	152.588	intergenic	VIT_18s0164g00110(dist=15670),VIT_18s0164g00120(dist=42324)
18	18368071	174.578	intergenic	VIT_18s0164g00110(dist=16682),VIT_18s0164g00120(dist=41312)
18	18369084	155.048	intergenic	VIT_18s0164g00110(dist=17695),VIT_18s0164g00120(dist=40299)
18	18370096	149.035	intergenic	VIT_18s0164g00110(dist=18707),VIT_18s0164g00120(dist=39287)
18	18396419	180.48	intergenic	VIT_18s0164g00110(dist=45030),VIT_18s0164g00120(dist=12964)
18	18397431	180.578	intergenic	VIT_18s0164g00110(dist=46042),VIT_18s0164g00120(dist=11952)
18	18399456	139.301	intergenic	VIT_18s0164g00110(dist=48067),VIT_18s0164g00120(dist=9927)
18	18411605	207.542	intergenic	VIT_18s0164g00120(dist=2034),VIT_18s0164g00130(dist=6131)
18	18412617	239.145	intergenic	VIT_18s0164g00120(dist=3046),VIT_18s0164g00130(dist=5119)
18	18413630	208.287	intergenic	VIT_18s0164g00120(dist=4059),VIT_18s0164g00130(dist=4106)
18	18414642	230.166	intergenic	VIT_18s0164g00120(dist=5071),VIT_18s0164g00130(dist=3094)
18	18415655	211.121	intergenic	VIT_18s0164g00120(dist=6084),VIT_18s0164g00130(dist=2081)
18	18416667	211.749	intergenic	VIT_18s0164g00120(dist=7096),VIT_18s0164g00130(dist=1069)
18	18417680	248.078	downstream	VIT_18s0164g00130
18	18418692	413.659	upstream	VIT_18s0164g00130
18	18419704	510.762	intergenic	VIT_18s0164g00130(dist=1514),VIT_18s0164g00140(dist=36450)
[truncated: 121 more rows]

## Sheet: Table S5
Supplementary Table 5 Annotation of selective sweep signals in the wine grape accessions.
Chr	Position	CLR	Location	Gene
1	5530986	71.8817	intergenic	VIT_01s0011g05760(dist=37952),VIT_01s0011g05780(dist=17171)
1	5531987	65.986	intergenic	VIT_01s0011g05760(dist=38953),VIT_01s0011g05780(dist=16170)
1	7170261	66.2383	intergenic	VIT_01s0137g00640(dist=2404),VIT_01s0137g00650(dist=1212)
1	15090255	95.1951	intergenic	VIT_01s0010g00410(dist=9985),VIT_01s0010g00420(dist=57416)
1	15091256	146.842	intergenic	VIT_01s0010g00410(dist=10986),VIT_01s0010g00420(dist=56415)
1	15092257	186.278	intergenic	VIT_01s0010g00410(dist=11987),VIT_01s0010g00420(dist=55414)
1	15093259	211.513	intergenic	VIT_01s0010g00410(dist=12989),VIT_01s0010g00420(dist=54412)
1	15094260	219.202	intergenic	VIT_01s0010g00410(dist=13990),VIT_01s0010g00420(dist=53411)
1	15095262	206.396	intergenic	VIT_01s0010g00410(dist=14992),VIT_01s0010g00420(dist=52409)
1	15096263	168.474	intergenic	VIT_01s0010g00410(dist=15993),VIT_01s0010g00420(dist=51408)
1	15097264	104.108	intergenic	VIT_01s0010g00410(dist=16994),VIT_01s0010g00420(dist=50407)
1	15103273	78.6857	intergenic	VIT_01s0010g00410(dist=23003),VIT_01s0010g00420(dist=44398)
1	15104274	142.608	intergenic	VIT_01s0010g00410(dist=24004),VIT_01s0010g00420(dist=43397)
1	15129309	66.2797	intergenic	VIT_01s0010g00410(dist=49039),VIT_01s0010g00420(dist=18362)
1	15130310	110.915	intergenic	VIT_01s0010g00410(dist=50040),VIT_01s0010g00420(dist=17361)
1	15131312	145.007	intergenic	VIT_01s0010g00410(dist=51042),VIT_01s0010g00420(dist=16359)
1	15132313	142.881	intergenic	VIT_01s0010g00410(dist=52043),VIT_01s0010g00420(dist=15358)
1	15133314	193.199	intergenic	VIT_01s0010g00410(dist=53044),VIT_01s0010g00420(dist=14357)
1	15134316	214.205	intergenic	VIT_01s0010g00410(dist=54046),VIT_01s0010g00420(dist=13355)
1	15135317	220.22	intergenic	VIT_01s0010g00410(dist=55047),VIT_01s0010g00420(dist=12354)
1	15136319	213.454	intergenic	VIT_01s0010g00410(dist=56049),VIT_01s0010g00420(dist=11352)
1	15137320	192.662	intergenic	VIT_01s0010g00410(dist=57050),VIT_01s0010g00420(dist=10351)
1	15138321	154.527	intergenic	VIT_01s0010g00410(dist=58051),VIT_01s0010g00420(dist=9350)
1	15139323	93.4915	intergenic	VIT_01s0010g00410(dist=59053),VIT_01s0010g00420(dist=8348)
1	15149337	105.214	intronic	VIT_01s0010g00420
1	15150338	145.176	intronic	VIT_01s0010g00420
1	15151339	173.664	downstream	VIT_01s0010g00420
1	15152341	193.796	intergenic	VIT_01s0010g00420(dist=1748),VIT_01s0010g00450(dist=52430)
1	15153342	206.584	intergenic	VIT_01s0010g00420(dist=2749),VIT_01s0010g00450(dist=51429)
1	15154344	216.999	intergenic	VIT_01s0010g00420(dist=3751),VIT_01s0010g00450(dist=50427)
1	15155345	227.492	intergenic	VIT_01s0010g00420(dist=4752),VIT_01s0010g00450(dist=49426)
1	15156346	234.213	intergenic	VIT_01s0010g00420(dist=5753),VIT_01s0010g00450(dist=48425)
1	15157348	238.469	intergenic	VIT_01s0010g00420(dist=6755),VIT_01s0010g00450(dist=47423)
1	15158349	241.624	intergenic	VIT_01s0010g00420(dist=7756),VIT_01s0010g00450(dist=46422)
1	15159351	243.351	intergenic	VIT_01s0010g00420(dist=8758),VIT_01s0010g00450(dist=45420)
1	15160352	244.444	intergenic	VIT_01s0010g00420(dist=9759),VIT_01s0010g00450(dist=44419)
1	15161353	243.792	intergenic	VIT_01s0010g00420(dist=10760),VIT_01s0010g00450(dist=43418)
1	15162355	242.533	intergenic	VIT_01s0010g00420(dist=11762),VIT_01s0010g00450(dist=42416)
1	15163356	239.5	intergenic	VIT_01s0010g00420(dist=12763),VIT_01s0010g00450(dist=41415)
1	15164357	235.472	intergenic	VIT_01s0010g00420(dist=13764),VIT_01s0010g00450(dist=40414)
1	15165359	229.823	intergenic	VIT_01s0010g00420(dist=14766),VIT_01s0010g00450(dist=39412)
1	15166360	223.098	intergenic	VIT_01s0010g00420(dist=15767),VIT_01s0010g00450(dist=38411)
1	15167362	214.71	intergenic	VIT_01s0010g00420(dist=16769),VIT_01s0010g00450(dist=37409)
1	15168363	205.232	intergenic	VIT_01s0010g00420(dist=17770),VIT_01s0010g00450(dist=36408)
1	15169364	194.561	intergenic	VIT_01s0010g00420(dist=18771),VIT_01s0010g00450(dist=35407)
1	15170366	182.388	intergenic	VIT_01s0010g00420(dist=19773),VIT_01s0010g00450(dist=34405)
1	15171367	169.25	intergenic	VIT_01s0010g00420(dist=20774),VIT_01s0010g00450(dist=33404)
1	15172369	154.891	intergenic	VIT_01s0010g00420(dist=21776),VIT_01s0010g00450(dist=32402)
1	15173370	139.593	intergenic	VIT_01s0010g00420(dist=22777),VIT_01s0010g00450(dist=31401)
1	15174371	123.165	intergenic	VIT_01s0010g00420(dist=23778),VIT_01s0010g00450(dist=30400)
1	15175373	105.902	intergenic	VIT_01s0010g00420(dist=24780),VIT_01s0010g00450(dist=29398)
1	15176374	87.7404	intergenic	VIT_01s0010g00420(dist=25781),VIT_01s0010g00450(dist=28397)
1	15177376	68.9609	intergenic	VIT_01s0010g00420(dist=26783),VIT_01s0010g00450(dist=27395)
1	17087026	65.6325	intergenic	VIT_01s0010g01240(dist=22442),VIT_01s0010g01250(dist=40095)
1	17088028	71.2215	intergenic	VIT_01s0010g01240(dist=23444),VIT_01s0010g01250(dist=39093)
1	17089029	76.748	intergenic	VIT_01s0010g01240(dist=24445),VIT_01s0010g01250(dist=38092)
1	17090030	81.7282	intergenic	VIT_01s0010g01240(dist=25446),VIT_01s0010g01250(dist=37091)
1	17091032	87.5079	intergenic	VIT_01s0010g01240(dist=26448),VIT_01s0010g01250(dist=36089)
1	17092033	95.7503	intergenic	VIT_01s0010g01240(dist=27449),VIT_01s0010g01250(dist=35088)
1	17093035	104.194	intergenic	VIT_01s0010g01240(dist=28451),VIT_01s0010g01250(dist=34086)
1	17094036	109.121	intergenic	VIT_01s0010g01240(dist=29452),VIT_01s0010g01250(dist=33085)
1	17095037	107.662	intergenic	VIT_01s0010g01240(dist=30453),VIT_01s0010g01250(dist=32084)
1	17096039	98.5366	intergenic	VIT_01s0010g01240(dist=31455),VIT_01s0010g01250(dist=31082)
1	17097040	80.1324	intergenic	VIT_01s0010g01240(dist=32456),VIT_01s0010g01250(dist=30081)
1	17570698	84.6079	intergenic	VIT_01s0010g01450(dist=12578),VIT_01s0010g01460(dist=23309)
1	19016705	76.2305	exonic	VIT_01s0010g02090
1	19020710	68.5273	downstream	VIT_01s0010g02090
1	19311114	66.9542	intergenic	VIT_01s0010g02320(dist=13753),VIT_01s0010g02330(dist=24479)
1	19312115	73.2993	intergenic	VIT_01s0010g02320(dist=14754),VIT_01s0010g02330(dist=23478)
1	19313116	76.9687	intergenic	VIT_01s0010g02320(dist=15755),VIT_01s0010g02330(dist=22477)
1	19326134	76.6194	intergenic	VIT_01s0010g02320(dist=28773),VIT_01s0010g02330(dist=9459)
1	19327136	74.7543	intergenic	VIT_01s0010g02320(dist=29775),VIT_01s0010g02330(dist=8457)
1	19355175	108.465	intergenic	VIT_01s0010g02330(dist=18281),VIT_01s0010g02340(dist=14826)
1	19356176	137.461	intergenic	VIT_01s0010g02330(dist=19282),VIT_01s0010g02340(dist=13825)
1	19357177	126.288	intergenic	VIT_01s0010g02330(dist=20283),VIT_01s0010g02340(dist=12824)
1	22915116	68.2111	intronic	VIT_01s0150g00590
2	1478203	89.4818	intergenic	VIT_02s0025g01530(dist=3734),VIT_02s0025g01550(dist=3905)
2	1479192	90.9761	intergenic	VIT_02s0025g01530(dist=4723),VIT_02s0025g01550(dist=2916)
2	1480180	69.6889	intergenic	VIT_02s0025g01530(dist=5711),VIT_02s0025g01550(dist=1928)
2	1982303	99.0895	intergenic	VIT_02s0025g02230(dist=7336),VIT_02s0025g02240(dist=16814)
2	1983291	132.445	intergenic	VIT_02s0025g02230(dist=8324),VIT_02s0025g02240(dist=15826)
2	1984280	152.563	intergenic	VIT_02s0025g02230(dist=9313),VIT_02s0025g02240(dist=14837)
2	1985268	151.237	intergenic	VIT_02s0025g02230(dist=10301),VIT_02s0025g02240(dist=13849)
2	1986256	143.401	intergenic	VIT_02s0025g02230(dist=11289),VIT_02s0025g02240(dist=12861)
2	1987245	102.835	intergenic	VIT_02s0025g02230(dist=12278),VIT_02s0025g02240(dist=11872)
2	1993175	76.823	intergenic	VIT_02s0025g02230(dist=18208),VIT_02s0025g02240(dist=5942)
2	1994164	101.4	intergenic	VIT_02s0025g02230(dist=19197),VIT_02s0025g02240(dist=4953)
2	1995152	98.1913	intergenic	VIT_02s0025g02230(dist=20185),VIT_02s0025g02240(dist=3965)
2	1996141	77.804	intergenic	VIT_02s0025g02230(dist=21174),VIT_02s0025g02240(dist=2976)
2	3068588	90.3461	intergenic	VIT_02s0025g03550(dist=4244),VIT_02s0025g03560(dist=7070)
2	3069576	78.6289	intergenic	VIT_02s0025g03550(dist=5232),VIT_02s0025g03560(dist=6082)
2	3333487	68.3918	intergenic	VIT_02s0025g03820(dist=3383),VIT_02s0025g03830(dist=2377)
2	3334476	72.669	intergenic	VIT_02s0025g03820(dist=4372),VIT_02s0025g03830(dist=1388)
2	3335464	75.9926	upstream	VIT_02s0025g03830
2	3336453	78.4561	intronic	VIT_02s0025g03830
2	3337441	79.5352	intronic	VIT_02s0025g03830
2	3338429	79.282	intronic	VIT_02s0025g03830
2	3339418	77.7952	intronic	VIT_02s0025g03830
2	3340406	75.3101	intronic	VIT_02s0025g03830
2	3341395	72.3878	intronic	VIT_02s0025g03830
2	3342383	69.2589	intronic	VIT_02s0025g03830
2	3343372	65.7775	intronic	VIT_02s0025g03830
2	4269531	100.252	intergenic	VIT_02s0025g04710(dist=8604),VIT_02s0025g04720(dist=12948)
2	4270519	105.046	intergenic	VIT_02s0025g04710(dist=9592),VIT_02s0025g04720(dist=11960)
2	4773631	85.4306	intronic	VIT_02s0241g00160
2	4774619	72.2245	intronic	VIT_02s0241g00160
2	4879393	75.0571	intergenic	VIT_02s0154g00080(dist=4149),VIT_02s0154g00090(dist=2726)
2	4885323	70.208	intergenic	VIT_02s0154g00090(dist=1008),VIT_02s0154g00100(dist=2067)
2	4906080	73.5925	intergenic	VIT_02s0154g00110(dist=5050),VIT_02s0154g00120(dist=8088)
2	4907069	90.0437	intergenic	VIT_02s0154g00110(dist=6039),VIT_02s0154g00120(dist=7099)
2	4908057	103.528	intergenic	VIT_02s0154g00110(dist=7027),VIT_02s0154g00120(dist=6111)
2	4909046	115.32	intergenic	VIT_02s0154g00110(dist=8016),VIT_02s0154g00120(dist=5122)
2	4910034	124.917	intergenic	VIT_02s0154g00110(dist=9004),VIT_02s0154g00120(dist=4134)
2	4911022	133.075	intergenic	VIT_02s0154g00110(dist=9992),VIT_02s0154g00120(dist=3146)
2	4912011	139.717	intergenic	VIT_02s0154g00110(dist=10981),VIT_02s0154g00120(dist=2157)
2	4912999	145.132	intergenic	VIT_02s0154g00110(dist=11969),VIT_02s0154g00120(dist=1169)
2	4913988	149.295	upstream	VIT_02s0154g00120
2	4914976	152.007	exonic	VIT_02s0154g00120
2	4915965	153.484	downstream	VIT_02s0154g00120
2	4916953	153.411	intergenic	VIT_02s0154g00120(dist=1969),VIT_02s0154g00130(dist=4827)
2	4917941	152.901	intergenic	VIT_02s0154g00120(dist=2957),VIT_02s0154g00130(dist=3839)
2	4918930	150.67	intergenic	VIT_02s0154g00120(dist=3946),VIT_02s0154g00130(dist=2850)
2	4919918	146.467	intergenic	VIT_02s0154g00120(dist=4934),VIT_02s0154g00130(dist=1862)
2	4920907	141.97	upstream	VIT_02s0154g00130
2	4921895	135.569	intronic	VIT_02s0154g00130
2	4922884	127.528	exonic	VIT_02s0154g00130
2	4923872	118.308	UTR3	VIT_02s0154g00140(VIT_02s0154g00140.t01:c.*111T>A)
2	4924860	107.722	intronic	VIT_02s0154g00140
2	4925849	95.12	intronic	VIT_02s0154g00140
2	4926837	80.3017	intronic	VIT_02s0154g00140
2	5840147	96.253	intronic	VIT_02s0012g00190
2	5841136	144.789	intronic	VIT_02s0012g00190
2	5842124	178.275	intronic	VIT_02s0012g00190
2	5843112	193.924	intronic	VIT_02s0012g00190
2	5844101	189.645	intronic	VIT_02s0012g00190
2	5845089	162.478	intronic	VIT_02s0012g00190
2	5846078	102.951	intronic	VIT_02s0012g00190
2	5877708	75.5964	intergenic	VIT_02s0012g00190(dist=11155),VIT_02s0012g00240(dist=9347)
2	5878696	69.4951	intergenic	VIT_02s0012g00190(dist=12143),VIT_02s0012g00240(dist=8359)
2	5911314	110.704	intergenic	VIT_02s0012g00250(dist=11007),VIT_02s0012g00270(dist=4381)
2	5912303	131.18	intergenic	VIT_02s0012g00250(dist=11996),VIT_02s0012g00270(dist=3392)
2	5913291	104.56	intergenic	VIT_02s0012g00250(dist=12984),VIT_02s0012g00270(dist=2404)
2	5923175	87.2069	intronic	VIT_02s0012g00270
2	5924164	70.2203	intronic	VIT_02s0012g00270
2	5973585	107.32	intronic	VIT_02s0012g00270
2	5974574	68.3389	intronic	VIT_02s0012g00270
2	7324770	71.8374	intronic	VIT_02s0012g01240
2	7336631	69.6417	exonic	VIT_02s0012g01240
2	7364307	72.3868	intronic	VIT_02s0012g01250
2	9040685	111.899	intergenic	VIT_02s0012g02210(dist=1246),VIT_02s0012g02220(dist=12863)
2	9041674	149.89	intergenic	VIT_02s0012g02210(dist=2235),VIT_02s0012g02220(dist=11874)
2	9042662	154.536	intergenic	VIT_02s0012g02210(dist=3223),VIT_02s0012g02220(dist=10886)
2	9043651	134.367	intergenic	VIT_02s0012g02210(dist=4212),VIT_02s0012g02220(dist=9897)
2	9044639	93.6589	intergenic	VIT_02s0012g02210(dist=5200),VIT_02s0012g02220(dist=8909)
2	9081211	72.1689	intergenic	VIT_02s0012g02220(dist=25573),VIT_02s0012g02230(dist=25851)
2	10419546	101.053	intergenic	VIT_02s0012g02670(dist=45562),VIT_02s0012g02680(dist=6978)
2	10429430	75.8625	intronic	VIT_02s0012g02680
2	10433384	84.4074	intergenic	VIT_02s0012g02680(dist=2819),VIT_02s0012g02690(dist=10663)
2	10435361	92.5475	intergenic	VIT_02s0012g02680(dist=4796),VIT_02s0012g02690(dist=8686)
2	10436349	118.674	intergenic	VIT_02s0012g02680(dist=5784),VIT_02s0012g02690(dist=7698)
2	10437338	202.337	intergenic	VIT_02s0012g02680(dist=6773),VIT_02s0012g02690(dist=6709)
2	10438326	212.806	intergenic	VIT_02s0012g02680(dist=7761),VIT_02s0012g02690(dist=5721)
2	10440303	104.254	intergenic	VIT_02s0012g02680(dist=9738),VIT_02s0012g02690(dist=3744)
2	10442280	71.3127	intergenic	VIT_02s0012g02680(dist=11715),VIT_02s0012g02690(dist=1767)
2	10449199	224.956	intergenic	VIT_02s0012g02690(dist=4900),VIT_02s0012g02700(dist=42015)
2	10450187	380.643	intergenic	VIT_02s0012g02690(dist=5888),VIT_02s0012g02700(dist=41027)
2	10451176	482.003	intergenic	VIT_02s0012g02690(dist=6877),VIT_02s0012g02700(dist=40038)
2	10452164	555.722	intergenic	VIT_02s0012g02690(dist=7865),VIT_02s0012g02700(dist=39050)
2	10453152	611.561	intergenic	VIT_02s0012g02690(dist=8853),VIT_02s0012g02700(dist=38062)
2	10454141	654.851	intergenic	VIT_02s0012g02690(dist=9842),VIT_02s0012g02700(dist=37073)
2	10455129	688.124	intergenic	VIT_02s0012g02690(dist=10830),VIT_02s0012g02700(dist=36085)
2	10456118	713.406	intergenic	VIT_02s0012g02690(dist=11819),VIT_02s0012g02700(dist=35096)
2	10457106	730.667	intergenic	VIT_02s0012g02690(dist=12807),VIT_02s0012g02700(dist=34108)
2	10458095	742.825	intergenic	VIT_02s0012g02690(dist=13796),VIT_02s0012g02700(dist=33119)
2	10459083	748.808	intergenic	VIT_02s0012g02690(dist=14784),VIT_02s0012g02700(dist=32131)
2	10460071	750.089	intergenic	VIT_02s0012g02690(dist=15772),VIT_02s0012g02700(dist=31143)
2	10461060	746.454	intergenic	VIT_02s0012g02690(dist=16761),VIT_02s0012g02700(dist=30154)
2	10462048	737.294	intergenic	VIT_02s0012g02690(dist=17749),VIT_02s0012g02700(dist=29166)
2	10463037	723.536	intergenic	VIT_02s0012g02690(dist=18738),VIT_02s0012g02700(dist=28177)
2	10464025	705.346	intergenic	VIT_02s0012g02690(dist=19726),VIT_02s0012g02700(dist=27189)
2	10465014	681.548	intergenic	VIT_02s0012g02690(dist=20715),VIT_02s0012g02700(dist=26200)
2	10466002	653.1	intergenic	VIT_02s0012g02690(dist=21703),VIT_02s0012g02700(dist=25212)
2	10466991	620.293	intergenic	VIT_02s0012g02690(dist=22692),VIT_02s0012g02700(dist=24223)
2	10467979	582.307	intergenic	VIT_02s0012g02690(dist=23680),VIT_02s0012g02700(dist=23235)
2	10468967	535.451	intergenic	VIT_02s0012g02690(dist=24668),VIT_02s0012g02700(dist=22247)
2	10469956	470.296	intergenic	VIT_02s0012g02690(dist=25657),VIT_02s0012g02700(dist=21258)
2	10470944	359.806	intergenic	VIT_02s0012g02690(dist=26645),VIT_02s0012g02700(dist=20270)
2	10474898	165.991	intergenic	VIT_02s0012g02690(dist=30599),VIT_02s0012g02700(dist=16316)
2	10475886	125.016	intergenic	VIT_02s0012g02690(dist=31587),VIT_02s0012g02700(dist=15328)
2	10484782	107.308	intergenic	VIT_02s0012g02690(dist=40483),VIT_02s0012g02700(dist=6432)
2	10485771	84.6579	intergenic	VIT_02s0012g02690(dist=41472),VIT_02s0012g02700(dist=5443)
2	10497632	109.484	intergenic	VIT_02s0012g02700(dist=2477),VIT_02s0012g02710(dist=7390)
2	10499609	101.341	intergenic	VIT_02s0012g02700(dist=4454),VIT_02s0012g02710(dist=5413)
2	10625139	65.501	intergenic	VIT_02s0012g02780(dist=16569),VIT_02s0012g02790(dist=27212)
2	10630082	92.4044	intergenic	VIT_02s0012g02780(dist=21512),VIT_02s0012g02790(dist=22269)
2	10631070	80.9188	intergenic	VIT_02s0012g02780(dist=22500),VIT_02s0012g02790(dist=21281)
2	10636012	94.3773	intergenic	VIT_02s0012g02780(dist=27442),VIT_02s0012g02790(dist=16339)
2	10637001	140.168	intergenic	VIT_02s0012g02780(dist=28431),VIT_02s0012g02790(dist=15350)
2	10637989	141.731	intergenic	VIT_02s0012g02780(dist=29419),VIT_02s0012g02790(dist=14362)
2	10638977	91.4261	intergenic	VIT_02s0012g02780(dist=30407),VIT_02s0012g02790(dist=13374)
2	10734855	75.9648	intergenic	VIT_02s0012g02800(dist=1029),VIT_02s0012g02810(dist=50102)
2	10742763	74.2043	intergenic	VIT_02s0012g02800(dist=8937),VIT_02s0012g02810(dist=42194)
2	10743751	213.108	intergenic	VIT_02s0012g02800(dist=9925),VIT_02s0012g02810(dist=41206)
2	10744739	141.614	intergenic	VIT_02s0012g02800(dist=10913),VIT_02s0012g02810(dist=40218)
2	10753635	84.5768	intergenic	VIT_02s0012g02800(dist=19809),VIT_02s0012g02810(dist=31322)
2	10761543	221.576	intergenic	VIT_02s0012g02800(dist=27717),VIT_02s0012g02810(dist=23414)
2	10762531	227.274	intergenic	VIT_02s0012g02800(dist=28705),VIT_02s0012g02810(dist=22426)
2	10763520	86.9762	intergenic	VIT_02s0012g02800(dist=29694),VIT_02s0012g02810(dist=21437)
2	10770439	79.4198	intergenic	VIT_02s0012g02800(dist=36613),VIT_02s0012g02810(dist=14518)
2	10771427	91.0669	intergenic	VIT_02s0012g02800(dist=37601),VIT_02s0012g02810(dist=13530)
2	10775381	123.897	intergenic	VIT_02s0012g02800(dist=41555),VIT_02s0012g02810(dist=9576)
2	10776369	92.7809	intergenic	VIT_02s0012g02800(dist=42543),VIT_02s0012g02810(dist=8588)
2	10782300	115.361	intergenic	VIT_02s0012g02800(dist=48474),VIT_02s0012g02810(dist=2657)
2	13332451	66.0627	intergenic	VIT_02s0109g00440(dist=90465),VIT_02s0033g00010(dist=13315)
2	13333439	67.7984	intergenic	VIT_02s0109g00440(dist=91453),VIT_02s0033g00010(dist=12327)
2	18714455	65.7058	intergenic	VIT_02s0087g00980(dist=6051),VIT_02s0087g01010(dist=32164)
2	18715443	222.676	intergenic	VIT_02s0087g00980(dist=7039),VIT_02s0087g01010(dist=31176)
2	18716432	194.874	intergenic	VIT_02s0087g00980(dist=8028),VIT_02s0087g01010(dist=30187)
3	2445600	140.12	intergenic	VIT_03s0038g03350(dist=2250),VIT_03s0038g03360(dist=6220)
3	2446617	182.458	intergenic	VIT_03s0038g03350(dist=3267),VIT_03s0038g03360(dist=5203)
3	2447635	176.665	intergenic	VIT_03s0038g03350(dist=4285),VIT_03s0038g03360(dist=4185)
3	2448653	139.062	intergenic	VIT_03s0038g03350(dist=5303),VIT_03s0038g03360(dist=3167)
3	2744768	94.2571	intergenic	VIT_03s0038g03750(dist=8755),VIT_03s0038g03760(dist=4744)
3	3372615	168.237	intergenic	VIT_03s0038g04590(dist=4362),VIT_03s0038g04600(dist=11236)
3	4781963	76.301	downstream	VIT_03s0063g01330
3	4782981	111.581	exonic	VIT_03s0063g01330
3	4783998	136.376	upstream	VIT_03s0063g01330
3	4785016	148.195	intergenic	VIT_03s0063g01330(dist=1347),VIT_03s0063g01340(dist=13811)
3	4786034	148.563	intergenic	VIT_03s0063g01330(dist=2365),VIT_03s0063g01340(dist=12793)
3	4787051	140.19	intergenic	VIT_03s0063g01330(dist=3382),VIT_03s0063g01340(dist=11776)
3	4788069	124.234	intergenic	VIT_03s0063g01330(dist=4400),VIT_03s0063g01340(dist=10758)
3	4789086	99.3475	intergenic	VIT_03s0063g01330(dist=5417),VIT_03s0063g01340(dist=9741)
3	7213979	67.2014	intergenic	VIT_03s0091g00740(dist=7730),VIT_03s0091g00750(dist=5529)
3	9930918	73.7811	intergenic	VIT_03s0097g00140(dist=37381),VIT_03s0097g00160(dist=58635)
3	9931935	106.296	intergenic	VIT_03s0097g00140(dist=38398),VIT_03s0097g00160(dist=57618)
3	9932953	121.172	intergenic	VIT_03s0097g00140(dist=39416),VIT_03s0097g00160(dist=56600)
3	9933970	125.722	intergenic	VIT_03s0097g00140(dist=40433),VIT_03s0097g00160(dist=55583)
3	9934988	123.451	intergenic	VIT_03s0097g00140(dist=41451),VIT_03s0097g00160(dist=54565)
3	9936005	116.644	intergenic	VIT_03s0097g00140(dist=42468),VIT_03s0097g00160(dist=53548)
3	9937023	106.99	intergenic	VIT_03s0097g00140(dist=43486),VIT_03s0097g00160(dist=52530)
3	9938041	95.6003	intergenic	VIT_03s0097g00140(dist=44504),VIT_03s0097g00160(dist=51512)
3	9939058	83.3871	intergenic	VIT_03s0097g00140(dist=45521),VIT_03s0097g00160(dist=50495)
3	9940076	69.5797	intergenic	VIT_03s0097g00140(dist=46539),VIT_03s0097g00160(dist=49477)
3	12973481	73.2392	intergenic	VIT_03s0110g00200(dist=20978),VIT_03s0110g00210(dist=9009)
3	12974499	80.1941	intergenic	VIT_03s0110g00200(dist=21996),VIT_03s0110g00210(dist=7991)
3	12975517	79.3728	intergenic	VIT_03s0110g00200(dist=23014),VIT_03s0110g00210(dist=6973)
3	12976534	72.9451	intergenic	VIT_03s0110g00200(dist=24031),VIT_03s0110g00210(dist=5956)
3	14514097	123.253	intergenic	VIT_03s0017g00270(dist=19198),VIT_03s0017g00290(dist=51676)
3	14515115	164.603	intergenic	VIT_03s0017g00270(dist=20216),VIT_03s0017g00290(dist=50658)
3	14516133	196.695	intergenic	VIT_03s0017g00270(dist=21234),VIT_03s0017g00290(dist=49640)
3	14517150	221.26	intergenic	VIT_03s0017g00270(dist=22251),VIT_03s0017g00290(dist=48623)
3	14518168	238.024	intergenic	VIT_03s0017g00270(dist=23269),VIT_03s0017g00290(dist=47605)
3	14519185	245.697	intergenic	VIT_03s0017g00270(dist=24286),VIT_03s0017g00290(dist=46588)
3	14520203	242.693	intergenic	VIT_03s0017g00270(dist=25304),VIT_03s0017g00290(dist=45570)
3	14521220	226.71	intergenic	VIT_03s0017g00270(dist=26321),VIT_03s0017g00290(dist=44553)
3	14522238	192.008	intergenic	VIT_03s0017g00270(dist=27339),VIT_03s0017g00290(dist=43535)
3	14523256	136.619	intergenic	VIT_03s0017g00270(dist=28357),VIT_03s0017g00290(dist=42517)
3	15902076	69.7194	upstream	VIT_03s0017g00820
3	15929551	66.3886	intergenic	VIT_03s0017g00820(dist=28213),VIT_03s0017g00830(dist=11462)
3	15930569	68.6393	intergenic	VIT_03s0017g00820(dist=29231),VIT_03s0017g00830(dist=10444)
3	16740562	70.4752	intergenic	VIT_03s0017g01130(dist=21919),VIT_03s0017g01140(dist=32723)
3	16741580	85.9246	intergenic	VIT_03s0017g01130(dist=22937),VIT_03s0017g01140(dist=31705)
3	16742597	83.9505	intergenic	VIT_03s0017g01130(dist=23954),VIT_03s0017g01140(dist=30688)
3	17836496	96.4597	intergenic	VIT_03s0017g01690(dist=1048),VIT_03s0017g01700(dist=39485)
3	17853795	151.629	intergenic	VIT_03s0017g01690(dist=18347),VIT_03s0017g01700(dist=22186)
3	17854812	130.47	intergenic	VIT_03s0017g01690(dist=19364),VIT_03s0017g01700(dist=21169)
3	17869058	72.4743	intergenic	VIT_03s0017g01690(dist=33610),VIT_03s0017g01700(dist=6923)
3	17870076	86.3326	intergenic	VIT_03s0017g01690(dist=34628),VIT_03s0017g01700(dist=5905)
3	17878217	92.9702	intronic	VIT_03s0017g01700
3	17879234	80.1623	intronic	VIT_03s0017g01700
3	18144822	77.8231	intergenic	VIT_03s0017g01830(dist=134003),VIT_03s0017g01840(dist=26615)
3	18154998	74.3537	intergenic	VIT_03s0017g01830(dist=144179),VIT_03s0017g01840(dist=16439)
3	18156016	95.2399	intergenic	VIT_03s0017g01830(dist=145197),VIT_03s0017g01840(dist=15421)
3	18157033	103.16	intergenic	VIT_03s0017g01830(dist=146214),VIT_03s0017g01840(dist=14404)
3	18158051	96.3774	intergenic	VIT_03s0017g01830(dist=147232),VIT_03s0017g01840(dist=13386)
3	18159069	68.6648	intergenic	VIT_03s0017g01830(dist=148250),VIT_03s0017g01840(dist=12368)
4	662116	104.376	upstream	VIT_04s0008g00740
4	663110	122.312	downstream	VIT_04s0008g00750
4	664105	106.038	UTR3	VIT_04s0008g00750(VIT_04s0008g00750.t01:c.*279T>A)
4	665099	68.9258	intronic	VIT_04s0008g00750
4	666094	69.8032	intronic	VIT_04s0008g00750
4	667088	109.615	exonic	VIT_04s0008g00750
4	668083	89.295	intronic	VIT_04s0008g00750
4	3090578	87.638	intronic	VIT_04s0008g03750
4	3091572	65.789	intronic	VIT_04s0008g03750
4	4927338	88.1347	intronic	VIT_04s0008g05480
4	4928333	73.3093	intronic	VIT_04s0008g05480
4	4987005	102.632	intergenic	VIT_04s0008g05520(dist=7254),VIT_04s0008g05530(dist=17871)
4	4988994	69.2922	intergenic	VIT_04s0008g05520(dist=9243),VIT_04s0008g05530(dist=15882)
4	4989989	68.3271	intergenic	VIT_04s0008g05520(dist=10238),VIT_04s0008g05530(dist=14887)
4	5012861	75.2261	exonic	VIT_04s0008g05540
4	5026784	66.211	intergenic	VIT_04s0008g05550(dist=4084),VIT_04s0008g05560(dist=9109)
4	5955606	71.1951	intronic	VIT_04s0008g06180
4	5956600	90.8568	intronic	VIT_04s0008g06180
4	5957595	89.776	intronic	VIT_04s0008g06180
4	5958589	70.6108	intronic	VIT_04s0008g06180
4	6056046	72.4031	intronic	VIT_04s0008g06230
4	6057040	67.9548	intronic	VIT_04s0008g06230
4	6162453	77.4044	intergenic	VIT_04s0008g06310(dist=3316),VIT_04s0008g06320(dist=25554)
4	6163447	91.3393	intergenic	VIT_04s0008g06310(dist=4310),VIT_04s0008g06320(dist=24560)
4	6164442	100.673	intergenic	VIT_04s0008g06310(dist=5305),VIT_04s0008g06320(dist=23565)
4	6165436	105.789	intergenic	VIT_04s0008g06310(dist=6299),VIT_04s0008g06320(dist=22571)
4	6166430	107.81	intergenic	VIT_04s0008g06310(dist=7293),VIT_04s0008g06320(dist=21577)
4	6167425	107.354	intergenic	VIT_04s0008g06310(dist=8288),VIT_04s0008g06320(dist=20582)
4	6168419	104.865	intergenic	VIT_04s0008g06310(dist=9282),VIT_04s0008g06320(dist=19588)
4	6169414	100.592	intergenic	VIT_04s0008g06310(dist=10277),VIT_04s0008g06320(dist=18593)
4	6170408	94.9261	intergenic	VIT_04s0008g06310(dist=11271),VIT_04s0008g06320(dist=17599)
4	6171403	88.1727	intergenic	VIT_04s0008g06310(dist=12266),VIT_04s0008g06320(dist=16604)
4	6172397	80.5057	intergenic	VIT_04s0008g06310(dist=13260),VIT_04s0008g06320(dist=15610)
4	6173392	72.145	intergenic	VIT_04s0008g06310(dist=14255),VIT_04s0008g06320(dist=14615)
4	6245987	97.8741	intergenic	VIT_04s0008g06340(dist=7665),VIT_04s0008g06350(dist=5307)
4	6246981	100.33	intergenic	VIT_04s0008g06340(dist=8659),VIT_04s0008g06350(dist=4313)
4	6247976	140.257	intergenic	VIT_04s0008g06340(dist=9654),VIT_04s0008g06350(dist=3318)
4	6248970	184.345	intergenic	VIT_04s0008g06340(dist=10648),VIT_04s0008g06350(dist=2324)
4	6249965	157.409	intergenic	VIT_04s0008g06340(dist=11643),VIT_04s0008g06350(dist=1329)
4	6250959	75.0903	downstream	VIT_04s0008g06350
4	6255931	77.0513	intergenic	VIT_04s0008g06350(dist=3285),VIT_04s0008g06360(dist=1897)
4	6256926	74.7733	upstream	VIT_04s0008g06360
4	6259909	112.94	exonic	VIT_04s0008g06370
4	6262893	70.6265	intergenic	VIT_04s0008g06370(dist=1691),VIT_04s0008g06380(dist=13949)
4	6263887	81.6799	intergenic	VIT_04s0008g06370(dist=2685),VIT_04s0008g06380(dist=12955)
4	6266870	101.523	intergenic	VIT_04s0008g06370(dist=5668),VIT_04s0008g06380(dist=9972)
4	6269854	80.15	intergenic	VIT_04s0008g06370(dist=8652),VIT_04s0008g06380(dist=6988)
4	8457657	77.8923	intergenic	VIT_04s0069g00520(dist=2536),VIT_04s0069g00530(dist=4209)
4	8458652	124.844	intergenic	VIT_04s0069g00520(dist=3531),VIT_04s0069g00530(dist=3214)
4	8459646	154.726	intergenic	VIT_04s0069g00520(dist=4525),VIT_04s0069g00530(dist=2220)
4	8460641	175.993	intergenic	VIT_04s0069g00520(dist=5520),VIT_04s0069g00530(dist=1225)
4	8461635	193.154	upstream	VIT_04s0069g00530
4	8462630	208.411	intronic	VIT_04s0069g00530
4	8463624	221.607	intronic	VIT_04s0069g00530
4	8464619	227.839	intronic	VIT_04s0069g00530
4	8465613	202.093	intronic	VIT_04s0069g00530
4	9040409	70.9833	intergenic	VIT_04s0069g00880(dist=3582),VIT_04s0069g00890(dist=20001)
4	9041403	103.743	intergenic	VIT_04s0069g00880(dist=4576),VIT_04s0069g00890(dist=19007)
4	9049359	97.4926	intergenic	VIT_04s0069g00880(dist=12532),VIT_04s0069g00890(dist=11051)
4	9050353	67.7829	intergenic	VIT_04s0069g00880(dist=13526),VIT_04s0069g00890(dist=10057)
4	9054331	73.5347	intergenic	VIT_04s0069g00880(dist=17504),VIT_04s0069g00890(dist=6079)
4	9174660	66.332	intergenic	VIT_04s0069g00910(dist=20785),VIT_04s0069g00920(dist=188384)
4	9204494	67.3623	intergenic	VIT_04s0069g00910(dist=50619),VIT_04s0069g00920(dist=158550)
4	9205488	68.7534	intergenic	VIT_04s0069g00910(dist=51613),VIT_04s0069g00920(dist=157556)
4	9206483	68.0107	intergenic	VIT_04s0069g00910(dist=52608),VIT_04s0069g00920(dist=156561)
4	9207477	65.388	intergenic	VIT_04s0069g00910(dist=53602),VIT_04s0069g00920(dist=155567)
4	9380513	76.3821	exonic	VIT_04s0069g00930
4	9388468	73.6219	exonic	VIT_04s0069g00940
4	9389463	107.785	exonic	VIT_04s0069g00950
4	9391452	103.944	intergenic	VIT_04s0069g00950(dist=1270),VIT_04s0069g00960(dist=3835)
4	9392446	265.595	intergenic	VIT_04s0069g00950(dist=2264),VIT_04s0069g00960(dist=2841)
4	9395429	102.927	exonic	VIT_04s0069g00960
4	9727578	66.9506	intergenic	VIT_04s0069g01110(dist=29951),VIT_04s0069g01120(dist=39557)
4	9728572	79.2892	intergenic	VIT_04s0069g01110(dist=30945),VIT_04s0069g01120(dist=38563)
4	9729567	87.8286	intergenic	VIT_04s0069g01110(dist=31940),VIT_04s0069g01120(dist=37568)
4	9730561	86.0141	intergenic	VIT_04s0069g01110(dist=32934),VIT_04s0069g01120(dist=36574)
4	9732550	105.77	intergenic	VIT_04s0069g01110(dist=34923),VIT_04s0069g01120(dist=34585)
4	9733545	129.396	intergenic	VIT_04s0069g01110(dist=35918),VIT_04s0069g01120(dist=33590)
4	9734539	137.481	intergenic	VIT_04s0069g01110(dist=36912),VIT_04s0069g01120(dist=32596)
4	9735533	142.529	intergenic	VIT_04s0069g01110(dist=37906),VIT_04s0069g01120(dist=31602)
4	9736528	135.068	intergenic	VIT_04s0069g01110(dist=38901),VIT_04s0069g01120(dist=30607)
4	9737522	120.138	intergenic	VIT_04s0069g01110(dist=39895),VIT_04s0069g01120(dist=29613)
4	9738517	86.0369	intergenic	VIT_04s0069g01110(dist=40890),VIT_04s0069g01120(dist=28618)
4	9744484	105.964	intergenic	VIT_04s0069g01110(dist=46857),VIT_04s0069g01120(dist=22651)
4	9745478	124.516	intergenic	VIT_04s0069g01110(dist=47851),VIT_04s0069g01120(dist=21657)
4	9746472	124.826	intergenic	VIT_04s0069g01110(dist=48845),VIT_04s0069g01120(dist=20663)
4	9747467	109.81	intergenic	VIT_04s0069g01110(dist=49840),VIT_04s0069g01120(dist=19668)
4	9748461	76.5862	intergenic	VIT_04s0069g01110(dist=50834),VIT_04s0069g01120(dist=18674)
4	10589771	67.4595	intergenic	VIT_04s0079g00250(dist=18618),VIT_04s0079g00260(dist=19225)
4	11520582	71.9511	intergenic	VIT_04s0079g00690(dist=13297),VIT_04s0079g00700(dist=34915)
4	11521577	101.233	intergenic	VIT_04s0079g00690(dist=14292),VIT_04s0079g00700(dist=33920)
4	11522571	200.765	intergenic	VIT_04s0079g00690(dist=15286),VIT_04s0079g00700(dist=32926)
4	11523566	196.218	intergenic	VIT_04s0079g00690(dist=16281),VIT_04s0079g00700(dist=31931)
4	11524560	113.013	intergenic	VIT_04s0079g00690(dist=17275),VIT_04s0079g00700(dist=30937)
4	11537488	174.754	intergenic	VIT_04s0079g00690(dist=30203),VIT_04s0079g00700(dist=18009)
4	11538482	201.612	intergenic	VIT_04s0079g00690(dist=31197),VIT_04s0079g00700(dist=17015)
4	11539477	182.733	intergenic	VIT_04s0079g00690(dist=32192),VIT_04s0079g00700(dist=16020)
4	11540471	109.554	intergenic	VIT_04s0079g00690(dist=33186),VIT_04s0079g00700(dist=15026)
4	11541466	104.935	intergenic	VIT_04s0079g00690(dist=34181),VIT_04s0079g00700(dist=14031)
4	11542460	121.947	intergenic	VIT_04s0079g00690(dist=35175),VIT_04s0079g00700(dist=13037)
4	11543455	87.7694	intergenic	VIT_04s0079g00690(dist=36170),VIT_04s0079g00700(dist=12042)
4	11548427	81.1571	intergenic	VIT_04s0079g00690(dist=41142),VIT_04s0079g00700(dist=7070)
4	11550416	100.903	intergenic	VIT_04s0079g00690(dist=43131),VIT_04s0079g00700(dist=5081)
4	11551410	250.105	intergenic	VIT_04s0079g00690(dist=44125),VIT_04s0079g00700(dist=4087)
4	11552405	463.018	intergenic	VIT_04s0079g00690(dist=45120),VIT_04s0079g00700(dist=3092)
4	11553399	552.216	intergenic	VIT_04s0079g00690(dist=46114),VIT_04s0079g00700(dist=2098)
4	11554394	601.207	intergenic	VIT_04s0079g00690(dist=47109),VIT_04s0079g00700(dist=1103)
4	11555388	624.702	upstream	VIT_04s0079g00700
4	11556383	621.154	exonic	VIT_04s0079g00700
4	11557377	623.882	intronic	VIT_04s0079g00700
4	11558371	612.237	intronic	VIT_04s0079g00700
4	11559366	572.065	intronic	VIT_04s0079g00700
4	11560360	487.443	downstream	VIT_04s0079g00700
4	11561355	219.019	intergenic	VIT_04s0079g00700(dist=1152),VIT_04s0079g00710(dist=26325)
4	11562349	92.5908	intergenic	VIT_04s0079g00700(dist=2146),VIT_04s0079g00710(dist=25331)
4	11563344	87.5183	intergenic	VIT_04s0079g00700(dist=3141),VIT_04s0079g00710(dist=24336)
4	11565333	87.3812	intergenic	VIT_04s0079g00700(dist=5130),VIT_04s0079g00710(dist=22347)
4	11569310	297.327	intergenic	VIT_04s0079g00700(dist=9107),VIT_04s0079g00710(dist=18370)
4	11570305	262.726	intergenic	VIT_04s0079g00700(dist=10102),VIT_04s0079g00710(dist=17375)
4	11571299	187.043	intergenic	VIT_04s0079g00700(dist=11096),VIT_04s0079g00710(dist=16381)
4	11572294	132.367	intergenic	VIT_04s0079g00700(dist=12091),VIT_04s0079g00710(dist=15386)
4	11573288	213.923	intergenic	VIT_04s0079g00700(dist=13085),VIT_04s0079g00710(dist=14392)
4	11574283	140.977	intergenic	VIT_04s0079g00700(dist=14080),VIT_04s0079g00710(dist=13397)
4	11575277	82.2694	intergenic	VIT_04s0079g00700(dist=15074),VIT_04s0079g00710(dist=12403)
4	11576272	200.641	intergenic	VIT_04s0079g00700(dist=16069),VIT_04s0079g00710(dist=11408)
4	11577266	207.699	intergenic	VIT_04s0079g00700(dist=17063),VIT_04s0079g00710(dist=10414)
4	11578261	143.735	intergenic	VIT_04s0079g00700(dist=18058),VIT_04s0079g00710(dist=9419)
4	11812952	65.4241	intergenic	VIT_04s0079g00790(dist=68721),VIT_04s0079g00800(dist=53174)
4	13353365	153.986	intergenic	VIT_04s0043g00250(dist=19978),VIT_04s0043g00260(dist=47423)
4	13357343	91.8963	intergenic	VIT_04s0043g00250(dist=23956),VIT_04s0043g00260(dist=43445)
4	13370271	174.312	intergenic	VIT_04s0043g00250(dist=36884),VIT_04s0043g00260(dist=30517)
4	13371265	230.714	intergenic	VIT_04s0043g00250(dist=37878),VIT_04s0043g00260(dist=29523)
4	13372259	261.297	intergenic	VIT_04s0043g00250(dist=38872),VIT_04s0043g00260(dist=28529)
4	13373254	285.619	intergenic	VIT_04s0043g00250(dist=39867),VIT_04s0043g00260(dist=27534)
4	13374248	313.177	intergenic	VIT_04s0043g00250(dist=40861),VIT_04s0043g00260(dist=26540)
4	13375243	343.253	intergenic	VIT_04s0043g00250(dist=41856),VIT_04s0043g00260(dist=25545)
4	13376237	374.561	intergenic	VIT_04s0043g00250(dist=42850),VIT_04s0043g00260(dist=24551)
4	13377232	404.583	intergenic	VIT_04s0043g00250(dist=43845),VIT_04s0043g00260(dist=23556)
4	13378226	430.83	intergenic	VIT_04s0043g00250(dist=44839),VIT_04s0043g00260(dist=22562)
4	13379221	452.132	intergenic	VIT_04s0043g00250(dist=45834),VIT_04s0043g00260(dist=21567)
4	13380215	467.203	intergenic	VIT_04s0043g00250(dist=46828),VIT_04s0043g00260(dist=20573)
4	13381210	476.051	intergenic	VIT_04s0043g00250(dist=47823),VIT_04s0043g00260(dist=19578)
4	13382204	477.748	intergenic	VIT_04s0043g00250(dist=48817),VIT_04s0043g00260(dist=18584)
4	13383198	472.881	intergenic	VIT_04s0043g00250(dist=49811),VIT_04s0043g00260(dist=17590)
4	13384193	460.585	intergenic	VIT_04s0043g00250(dist=50806),VIT_04s0043g00260(dist=16595)
4	13385187	440.648	intergenic	VIT_04s0043g00250(dist=51800),VIT_04s0043g00260(dist=15601)
4	13386182	412.805	intergenic	VIT_04s0043g00250(dist=52795),VIT_04s0043g00260(dist=14606)
4	13387176	377.246	intergenic	VIT_04s0043g00250(dist=53789),VIT_04s0043g00260(dist=13612)
4	13388171	333.795	intergenic	VIT_04s0043g00250(dist=54784),VIT_04s0043g00260(dist=12617)
4	13389165	282.631	intergenic	VIT_04s0043g00250(dist=55778),VIT_04s0043g00260(dist=11623)
4	13390160	225.303	intergenic	VIT_04s0043g00250(dist=56773),VIT_04s0043g00260(dist=10628)
4	13391154	163.452	intergenic	VIT_04s0043g00250(dist=57767),VIT_04s0043g00260(dist=9634)
4	13392149	100.635	intergenic	VIT_04s0043g00250(dist=58762),VIT_04s0043g00260(dist=8639)
4	15517301	71.9512	intergenic	VIT_04s0043g00940(dist=21282),VIT_04s0043g00960(dist=47467)
4	15518296	82.3452	intergenic	VIT_04s0043g00940(dist=22277),VIT_04s0043g00960(dist=46472)
4	15519290	75.9673	intergenic	VIT_04s0043g00940(dist=23271),VIT_04s0043g00960(dist=45478)
4	15524262	99.5408	intergenic	VIT_04s0043g00940(dist=28243),VIT_04s0043g00960(dist=40506)
4	15525257	122.155	intergenic	VIT_04s0043g00940(dist=29238),VIT_04s0043g00960(dist=39511)
4	15526251	88.9124	intergenic	VIT_04s0043g00940(dist=30232),VIT_04s0043g00960(dist=38517)
4	15527246	83.8964	intergenic	VIT_04s0043g00940(dist=31227),VIT_04s0043g00960(dist=37522)
4	15532218	66.9959	intergenic	VIT_04s0043g00940(dist=36199),VIT_04s0043g00960(dist=32550)
4	15536196	69.3522	intergenic	VIT_04s0043g00940(dist=40177),VIT_04s0043g00960(dist=28572)
4	15537190	93.8661	intergenic	VIT_04s0043g00940(dist=41171),VIT_04s0043g00960(dist=27578)
4	15538185	94.9971	intergenic	VIT_04s0043g00940(dist=42166),VIT_04s0043g00960(dist=26583)
4	15543157	72.8598	intergenic	VIT_04s0043g00940(dist=47138),VIT_04s0043g00960(dist=21611)
4	15552107	99.2435	intergenic	VIT_04s0043g00940(dist=56088),VIT_04s0043g00960(dist=12661)
4	15553102	121.073	intergenic	VIT_04s0043g00940(dist=57083),VIT_04s0043g00960(dist=11666)
4	15554096	130.779	intergenic	VIT_04s0043g00940(dist=58077),VIT_04s0043g00960(dist=10672)
4	15555091	128.81	intergenic	VIT_04s0043g00940(dist=59072),VIT_04s0043g00960(dist=9677)
4	15556085	114.439	intergenic	VIT_04s0043g00940(dist=60066),VIT_04s0043g00960(dist=8683)
4	15557080	78.6049	intergenic	VIT_04s0043g00940(dist=61061),VIT_04s0043g00960(dist=7688)
4	15571996	66.934	intergenic	VIT_04s0043g00960(dist=5688),VIT_04s0043g00970(dist=13640)
4	15573985	70.1426	intergenic	VIT_04s0043g00960(dist=7677),VIT_04s0043g00970(dist=11651)
4	15582935	75.6381	intergenic	VIT_04s0043g00960(dist=16627),VIT_04s0043g00970(dist=2701)
4	15583930	100.717	intergenic	VIT_04s0043g00960(dist=17622),VIT_04s0043g00970(dist=1706)
4	15584924	84.8865	upstream	VIT_04s0043g00970
4	15585919	94.7186	intronic	VIT_04s0043g00970
4	15590891	108.102	intergenic	VIT_04s0043g00970(dist=3056),VIT_04s0043g00980(dist=55043)
4	15591885	100.472	intergenic	VIT_04s0043g00970(dist=4050),VIT_04s0043g00980(dist=54049)
4	15607797	122.925	intergenic	VIT_04s0043g00970(dist=19962),VIT_04s0043g00980(dist=38137)
4	15608791	145.53	intergenic	VIT_04s0043g00970(dist=20956),VIT_04s0043g00980(dist=37143)
4	15609786	161.895	intergenic	VIT_04s0043g00970(dist=21951),VIT_04s0043g00980(dist=36148)
4	15610780	177.565	intergenic	VIT_04s0043g00970(dist=22945),VIT_04s0043g00980(dist=35154)
4	15611775	190.754	intergenic	VIT_04s0043g00970(dist=23940),VIT_04s0043g00980(dist=34159)
4	15612769	201.475	intergenic	VIT_04s0043g00970(dist=24934),VIT_04s0043g00980(dist=33165)
4	15613764	210.014	intergenic	VIT_04s0043g00970(dist=25929),VIT_04s0043g00980(dist=32170)
4	15614758	215.874	intergenic	VIT_04s0043g00970(dist=26923),VIT_04s0043g00980(dist=31176)
4	15615752	217.767	intergenic	VIT_04s0043g00970(dist=27917),VIT_04s0043g00980(dist=30182)
4	15616747	214.103	intergenic	VIT_04s0043g00970(dist=28912),VIT_04s0043g00980(dist=29187)
4	15617741	199.683	intergenic	VIT_04s0043g00970(dist=29906),VIT_04s0043g00980(dist=28193)
4	15618736	157.152	intergenic	VIT_04s0043g00970(dist=30901),VIT_04s0043g00980(dist=27198)
4	15619730	77.839	intergenic	VIT_04s0043g00970(dist=31895),VIT_04s0043g00980(dist=26204)
4	15622714	145.43	intergenic	VIT_04s0043g00970(dist=34879),VIT_04s0043g00980(dist=23220)
4	15623708	169.3	intergenic	VIT_04s0043g00970(dist=35873),VIT_04s0043g00980(dist=22226)
4	15624703	169.053	intergenic	VIT_04s0043g00970(dist=36868),VIT_04s0043g00980(dist=21231)
4	15625697	157.798	intergenic	VIT_04s0043g00970(dist=37862),VIT_04s0043g00980(dist=20237)
4	15626691	139.228	intergenic	VIT_04s0043g00970(dist=38856),VIT_04s0043g00980(dist=19243)
4	15627686	114.404	intergenic	VIT_04s0043g00970(dist=39851),VIT_04s0043g00980(dist=18248)
4	15628680	81.9357	intergenic	VIT_04s0043g00970(dist=40845),VIT_04s0043g00980(dist=17254)
4	16052319	127.493	intergenic	VIT_04s0023g00100(dist=30556),VIT_04s0023g00110(dist=31698)
4	16065247	76.4681	intergenic	VIT_04s0023g00100(dist=43484),VIT_04s0023g00110(dist=18770)
4	16089114	83.3849	intronic	VIT_04s0023g00120
4	16090108	119.128	intronic	VIT_04s0023g00120
4	16091102	129.898	intronic	VIT_04s0023g00120
4	16092097	126.454	intronic	VIT_04s0023g00120
4	16093091	114.151	intronic	VIT_04s0023g00120
4	16094086	91.0744	intronic	VIT_04s0023g00120
4	17164121	65.6035	intergenic	VIT_04s0023g00770(dist=9447),VIT_04s0023g00780(dist=15394)
4	17165115	73.0456	intergenic	VIT_04s0023g00770(dist=10441),VIT_04s0023g00780(dist=14400)
4	17166110	80.3856	intergenic	VIT_04s0023g00770(dist=11436),VIT_04s0023g00780(dist=13405)
4	17167104	86.0832	intergenic	VIT_04s0023g00770(dist=12430),VIT_04s0023g00780(dist=12411)
4	17168098	90.2798	intergenic	VIT_04s0023g00770(dist=13424),VIT_04s0023g00780(dist=11417)
4	17169093	92.7838	intergenic	VIT_04s0023g00770(dist=14419),VIT_04s0023g00780(dist=10422)
4	17170087	93.2446	intergenic	VIT_04s0023g00770(dist=15413),VIT_04s0023g00780(dist=9428)
4	17171082	91.163	intergenic	VIT_04s0023g00770(dist=16408),VIT_04s0023g00780(dist=8433)
4	17172076	86.4033	intergenic	VIT_04s0023g00770(dist=17402),VIT_04s0023g00780(dist=7439)
4	17173071	78.1022	intergenic	VIT_04s0023g00770(dist=18397),VIT_04s0023g00780(dist=6444)
4	17174065	65.2204	intergenic	VIT_04s0023g00770(dist=19391),VIT_04s0023g00780(dist=5450)
4	19517998	90.6155	intronic	VIT_04s0023g02940
4	19530926	82.0132	intronic	VIT_04s0023g02950
5	7054118	117.047	intergenic	VIT_05s0049g00010(dist=18735),VIT_05s0049g00030(dist=2516)
5	7055119	134.158	intergenic	VIT_05s0049g00010(dist=19736),VIT_05s0049g00030(dist=1515)
5	8213074	70.7926	intergenic	VIT_05s0049g01150(dist=6530),VIT_05s0049g01160(dist=5775)
5	8214074	79.2793	intergenic	VIT_05s0049g01150(dist=7530),VIT_05s0049g01160(dist=4775)
5	8215075	67.7866	intergenic	VIT_05s0049g01150(dist=8531),VIT_05s0049g01160(dist=3774)
5	8315158	75.6964	intergenic	VIT_05s0049g01210(dist=10324),VIT_05s0049g01220(dist=24974)
5	8316159	89.6015	intergenic	VIT_05s0049g01210(dist=11325),VIT_05s0049g01220(dist=23973)
5	8317159	98.2135	intergenic	VIT_05s0049g01210(dist=12325),VIT_05s0049g01220(dist=22973)
5	8318160	105.14	intergenic	VIT_05s0049g01210(dist=13326),VIT_05s0049g01220(dist=21972)
5	8319161	112.302	intergenic	VIT_05s0049g01210(dist=14327),VIT_05s0049g01220(dist=20971)
5	8320162	115.452	intergenic	VIT_05s0049g01210(dist=15328),VIT_05s0049g01220(dist=19970)
5	8321163	106.567	intergenic	VIT_05s0049g01210(dist=16329),VIT_05s0049g01220(dist=18969)
5	8322163	95.3257	intergenic	VIT_05s0049g01210(dist=17329),VIT_05s0049g01220(dist=17969)
5	8323164	77.7764	intergenic	VIT_05s0049g01210(dist=18330),VIT_05s0049g01220(dist=16968)
5	8659442	68.6142	intronic	VIT_05s0049g01380
5	8742510	75.5782	intergenic	VIT_05s0049g01430(dist=6405),VIT_05s0049g01450(dist=15661)
5	8979706	68.7302	intergenic	VIT_05s0049g01600(dist=16089),VIT_05s0049g01610(dist=53610)
5	8992716	72.435	intergenic	VIT_05s0049g01600(dist=29099),VIT_05s0049g01610(dist=40600)
5	8993717	79.824	intergenic	VIT_05s0049g01600(dist=30100),VIT_05s0049g01610(dist=39599)
5	8994718	81.1686	intergenic	VIT_05s0049g01600(dist=31101),VIT_05s0049g01610(dist=38598)
5	8995719	74.3034	intergenic	VIT_05s0049g01600(dist=32102),VIT_05s0049g01610(dist=37597)
5	8998721	78.178	intergenic	VIT_05s0049g01600(dist=35104),VIT_05s0049g01610(dist=34595)
5	8999722	87.9802	intergenic	VIT_05s0049g01600(dist=36105),VIT_05s0049g01610(dist=33594)
5	9000723	90.4286	intergenic	VIT_05s0049g01600(dist=37106),VIT_05s0049g01610(dist=32593)
5	9001724	88.1492	intergenic	VIT_05s0049g01600(dist=38107),VIT_05s0049g01610(dist=31592)
5	9002725	81.9694	intergenic	VIT_05s0049g01600(dist=39108),VIT_05s0049g01610(dist=30591)
5	9003725	71.5696	intergenic	VIT_05s0049g01600(dist=40108),VIT_05s0049g01610(dist=29591)
5	9379035	68.5763	intergenic	VIT_05s0049g01900(dist=11468),VIT_05s0049g01920(dist=8190)
5	9380036	125.423	intergenic	VIT_05s0049g01900(dist=12469),VIT_05s0049g01920(dist=7189)
5	9381036	159.504	intergenic	VIT_05s0049g01900(dist=13469),VIT_05s0049g01920(dist=6189)
5	9382037	178.878	intergenic	VIT_05s0049g01900(dist=14470),VIT_05s0049g01920(dist=5188)
5	9383038	183.817	intergenic	VIT_05s0049g01900(dist=15471),VIT_05s0049g01920(dist=4187)
5	9384039	169.986	intergenic	VIT_05s0049g01900(dist=16472),VIT_05s0049g01920(dist=3186)
5	9385040	118.428	intergenic	VIT_05s0049g01900(dist=17473),VIT_05s0049g01920(dist=2185)
5	9386041	69.0126	intergenic	VIT_05s0049g01900(dist=18474),VIT_05s0049g01920(dist=1184)
5	9387041	135.155	downstream	VIT_05s0049g01920
5	9388042	137.971	exonic	VIT_05s0049g01920
5	9389043	118.191	exonic	VIT_05s0049g01920
5	9390044	80.5057	exonic	VIT_05s0049g01920
5	9481119	103.913	intergenic	VIT_05s0049g01980(dist=5905),VIT_05s0049g01990(dist=2255)
5	9485122	213.528	intergenic	VIT_05s0049g01990(dist=1481),VIT_05s0049g02010(dist=26267)
5	9486123	348.222	intergenic	VIT_05s0049g01990(dist=2482),VIT_05s0049g02010(dist=25266)
5	9487124	396.765	intergenic	VIT_05s0049g01990(dist=3483),VIT_05s0049g02010(dist=24265)
5	9488125	371.364	intergenic	VIT_05s0049g01990(dist=4484),VIT_05s0049g02010(dist=23264)
5	9489126	264.998	intergenic	VIT_05s0049g01990(dist=5485),VIT_05s0049g02010(dist=22263)
5	9490126	93.1375	intergenic	VIT_05s0049g01990(dist=6485),VIT_05s0049g02010(dist=21263)
5	9494130	146.955	intergenic	VIT_05s0049g01990(dist=10489),VIT_05s0049g02010(dist=17259)
5	9500135	91.8519	intergenic	VIT_05s0049g01990(dist=16494),VIT_05s0049g02010(dist=11254)
5	9509142	105.601	intergenic	VIT_05s0049g01990(dist=25501),VIT_05s0049g02010(dist=2247)
5	9510143	143.307	intergenic	VIT_05s0049g01990(dist=26502),VIT_05s0049g02010(dist=1246)
5	9511144	150.151	downstream	VIT_05s0049g02010,VIT_05s0049g02020
5	9512145	87.9374	upstream	VIT_05s0049g02010,VIT_05s0049g02020
5	9513145	156.84	intergenic	VIT_05s0049g02020(dist=1225),VIT_05s0049g02030(dist=7528)
5	9514146	151.177	intergenic	VIT_05s0049g02020(dist=2226),VIT_05s0049g02030(dist=6527)
5	9515147	80.1591	intergenic	VIT_05s0049g02020(dist=3227),VIT_05s0049g02030(dist=5526)
5	9518150	167.324	intergenic	VIT_05s0049g02020(dist=6230),VIT_05s0049g02030(dist=2523)
5	9519150	250.127	intergenic	VIT_05s0049g02020(dist=7230),VIT_05s0049g02030(dist=1523)
5	9520151	287.226	downstream	VIT_05s0049g02030
5	9521152	292.824	intronic	VIT_05s0049g02030
5	9522153	266.558	upstream	VIT_05s0049g02030
5	9523154	142.842	intergenic	VIT_05s0049g02030(dist=1640),VIT_05s0049g02040(dist=38822)
5	9524154	219.254	intergenic	VIT_05s0049g02030(dist=2640),VIT_05s0049g02040(dist=37822)
5	9525155	231.774	intergenic	VIT_05s0049g02030(dist=3641),VIT_05s0049g02040(dist=36821)
5	9526156	213.359	intergenic	VIT_05s0049g02030(dist=4642),VIT_05s0049g02040(dist=35820)
5	9527157	180.022	intergenic	VIT_05s0049g02030(dist=5643),VIT_05s0049g02040(dist=34819)
5	9528158	136.847	intergenic	VIT_05s0049g02030(dist=6644),VIT_05s0049g02040(dist=33818)
5	9529159	110.544	intergenic	VIT_05s0049g02030(dist=7645),VIT_05s0049g02040(dist=32817)
5	9530159	108.277	intergenic	VIT_05s0049g02030(dist=8645),VIT_05s0049g02040(dist=31817)
5	9531160	103.014	intergenic	VIT_05s0049g02030(dist=9646),VIT_05s0049g02040(dist=30816)
5	9532161	75.311	intergenic	VIT_05s0049g02030(dist=10647),VIT_05s0049g02040(dist=29815)
5	10332821	73.1092	intergenic	VIT_05s0051g00070(dist=17037),VIT_05s0051g00080(dist=101417)
5	10334823	128.004	intergenic	VIT_05s0051g00070(dist=19039),VIT_05s0051g00080(dist=99415)
5	10335824	226.847	intergenic	VIT_05s0051g00070(dist=20040),VIT_05s0051g00080(dist=98414)
5	10342829	86.8165	intergenic	VIT_05s0051g00070(dist=27045),VIT_05s0051g00080(dist=91409)
5	10343830	84.8836	intergenic	VIT_05s0051g00070(dist=28046),VIT_05s0051g00080(dist=90408)
5	10348834	251.069	intergenic	VIT_05s0051g00070(dist=33050),VIT_05s0051g00080(dist=85404)
5	10349835	256.751	intergenic	VIT_05s0051g00070(dist=34051),VIT_05s0051g00080(dist=84403)
5	10351837	90.373	intergenic	VIT_05s0051g00070(dist=36053),VIT_05s0051g00080(dist=82401)
5	11252579	145.123	intergenic	VIT_05s0051g00490(dist=7475),VIT_05s0051g00510(dist=5123)
5	11253580	190.505	intergenic	VIT_05s0051g00490(dist=8476),VIT_05s0051g00510(dist=4122)
5	11254581	197.355	intergenic	VIT_05s0051g00490(dist=9477),VIT_05s0051g00510(dist=3121)
5	11255582	152.747	intergenic	VIT_05s0051g00490(dist=10478),VIT_05s0051g00510(dist=2120)
5	11279602	66.5937	intergenic	VIT_05s0051g00510(dist=18366),VIT_05s0051g00520(dist=16807)
5	11292612	118.712	intergenic	VIT_05s0051g00510(dist=31376),VIT_05s0051g00520(dist=3797)
5	11293613	79.1397	intergenic	VIT_05s0051g00510(dist=32377),VIT_05s0051g00520(dist=2796)
5	11557831	89.6624	intergenic	VIT_05s0051g00660(dist=6511),VIT_05s0051g00670(dist=31512)
5	11558832	70.9885	intergenic	VIT_05s0051g00660(dist=7512),VIT_05s0051g00670(dist=30511)
5	11571843	88.7395	intergenic	VIT_05s0051g00660(dist=20523),VIT_05s0051g00670(dist=17500)
5	11572844	124.762	intergenic	VIT_05s0051g00660(dist=21524),VIT_05s0051g00670(dist=16499)
5	11573844	169.726	intergenic	VIT_05s0051g00660(dist=22524),VIT_05s0051g00670(dist=15499)
5	11574845	206.047	intergenic	VIT_05s0051g00660(dist=23525),VIT_05s0051g00670(dist=14498)
5	11575846	221.286	intergenic	VIT_05s0051g00660(dist=24526),VIT_05s0051g00670(dist=13497)
5	11576847	205.817	intergenic	VIT_05s0051g00660(dist=25527),VIT_05s0051g00670(dist=12496)
5	11577848	149.66	intergenic	VIT_05s0051g00660(dist=26528),VIT_05s0051g00670(dist=11495)
5	11583853	68.3866	intergenic	VIT_05s0051g00660(dist=32533),VIT_05s0051g00670(dist=5490)
5	11584853	71.2433	intergenic	VIT_05s0051g00660(dist=33533),VIT_05s0051g00670(dist=4490)
5	12143314	80.4301	intergenic	VIT_05s0051g00880(dist=18715),VIT_05s0051g00890(dist=12716)
5	12144315	100.604	intergenic	VIT_05s0051g00880(dist=19716),VIT_05s0051g00890(dist=11715)
5	12145316	113.524	intergenic	VIT_05s0051g00880(dist=20717),VIT_05s0051g00890(dist=10714)
5	12146316	115.208	intergenic	VIT_05s0051g00880(dist=21717),VIT_05s0051g00890(dist=9714)
5	12147317	104.251	intergenic	VIT_05s0051g00880(dist=22718),VIT_05s0051g00890(dist=8713)
5	12148318	79.4943	intergenic	VIT_05s0051g00880(dist=23719),VIT_05s0051g00890(dist=7712)
5	14329116	97.4173	intergenic	VIT_05s0029g00140(dist=31332),VIT_05s0029g00150(dist=1388)
5	14586328	66.9729	intergenic	VIT_05s0029g00220(dist=23208),VIT_05s0029g00230(dist=4871)
5	14587329	71.8079	intergenic	VIT_05s0029g00220(dist=24209),VIT_05s0029g00230(dist=3870)
5	14588330	72.3462	intergenic	VIT_05s0029g00220(dist=25210),VIT_05s0029g00230(dist=2869)
5	14592333	83.1278	intronic	VIT_05s0029g00230
5	14593334	82.2767	intronic	VIT_05s0029g00230
5	14624359	109.098	intergenic	VIT_05s0029g00240(dist=9862),VIT_05s0029g00250(dist=37622)
5	14625360	121.294	intergenic	VIT_05s0029g00240(dist=10863),VIT_05s0029g00250(dist=36621)
5	14626361	111.831	intergenic	VIT_05s0029g00240(dist=11864),VIT_05s0029g00250(dist=35620)
5	14627362	121.189	intergenic	VIT_05s0029g00240(dist=12865),VIT_05s0029g00250(dist=34619)
5	14628363	111.028	intergenic	VIT_05s0029g00240(dist=13866),VIT_05s0029g00250(dist=33618)
5	14629363	122.709	intergenic	VIT_05s0029g00240(dist=14866),VIT_05s0029g00250(dist=32618)
5	14630364	139.916	intergenic	VIT_05s0029g00240(dist=15867),VIT_05s0029g00250(dist=31617)
5	14631365	148.392	intergenic	VIT_05s0029g00240(dist=16868),VIT_05s0029g00250(dist=30616)
5	14632366	155.646	intergenic	VIT_05s0029g00240(dist=17869),VIT_05s0029g00250(dist=29615)
5	14633367	161.772	intergenic	VIT_05s0029g00240(dist=18870),VIT_05s0029g00250(dist=28614)
5	14634368	165.894	intergenic	VIT_05s0029g00240(dist=19871),VIT_05s0029g00250(dist=27613)
5	14635368	167.806	intergenic	VIT_05s0029g00240(dist=20871),VIT_05s0029g00250(dist=26613)
5	14636369	166.748	intergenic	VIT_05s0029g00240(dist=21872),VIT_05s0029g00250(dist=25612)
5	14637370	161.706	intergenic	VIT_05s0029g00240(dist=22873),VIT_05s0029g00250(dist=24611)
5	14638371	150.952	intergenic	VIT_05s0029g00240(dist=23874),VIT_05s0029g00250(dist=23610)
5	14639372	131.374	intergenic	VIT_05s0029g00240(dist=24875),VIT_05s0029g00250(dist=22609)
5	14640373	99.8796	intergenic	VIT_05s0029g00240(dist=25876),VIT_05s0029g00250(dist=21608)
5	14647378	68.415	intergenic	VIT_05s0029g00240(dist=32881),VIT_05s0029g00250(dist=14603)
5	14648379	89.2542	intergenic	VIT_05s0029g00240(dist=33882),VIT_05s0029g00250(dist=13602)
5	14649380	97.8305	intergenic	VIT_05s0029g00240(dist=34883),VIT_05s0029g00250(dist=12601)
5	14650381	97.9593	intergenic	VIT_05s0029g00240(dist=35884),VIT_05s0029g00250(dist=11600)
5	14651382	90.9212	intergenic	VIT_05s0029g00240(dist=36885),VIT_05s0029g00250(dist=10599)
5	14652382	78.6223	intergenic	VIT_05s0029g00240(dist=37885),VIT_05s0029g00250(dist=9599)
5	19517393	74.9791	intergenic	VIT_05s0062g00950(dist=26764),VIT_05s0062g00960(dist=5887)
5	24493496	76.5246	intergenic	VIT_05s0094g01180(dist=1549),VIT_05s0094g01190(dist=3863)
6	7588439	68.5318	intronic	VIT_06s0004g06860
6	7589463	65.2245	intronic	VIT_06s0004g06860
6	7590487	90.7238	intronic	VIT_06s0004g06860
6	7591511	67.5619	intronic	VIT_06s0004g06860
6	8011363	83.1239	intergenic	VIT_06s0004g07260(dist=4738),VIT_06s0004g07270(dist=10853)
6	8012387	108.994	intergenic	VIT_06s0004g07260(dist=5762),VIT_06s0004g07270(dist=9829)
6	8013411	112.439	intergenic	VIT_06s0004g07260(dist=6786),VIT_06s0004g07270(dist=8805)
6	8014435	105.207	intergenic	VIT_06s0004g07260(dist=7810),VIT_06s0004g07270(dist=7781)
6	8015459	91.1475	intergenic	VIT_06s0004g07260(dist=8834),VIT_06s0004g07270(dist=6757)
6	8016483	71.7978	intergenic	VIT_06s0004g07260(dist=9858),VIT_06s0004g07270(dist=5733)
6	11079359	69.7044	intergenic	VIT_06s0009g00480(dist=11513),VIT_06s0009g00500(dist=13044)
6	11080383	90.2861	intergenic	VIT_06s0009g00480(dist=12537),VIT_06s0009g00500(dist=12020)
6	11081407	102.689	intergenic	VIT_06s0009g00480(dist=13561),VIT_06s0009g00500(dist=10996)
6	11082431	108.504	intergenic	VIT_06s0009g00480(dist=14585),VIT_06s0009g00500(dist=9972)
6	11083455	108.817	intergenic	VIT_06s0009g00480(dist=15609),VIT_06s0009g00500(dist=8948)
6	11084479	104.843	intergenic	VIT_06s0009g00480(dist=16633),VIT_06s0009g00500(dist=7924)
6	11085503	98.1838	intergenic	VIT_06s0009g00480(dist=17657),VIT_06s0009g00500(dist=6900)
6	11086527	89.2059	intergenic	VIT_06s0009g00480(dist=18681),VIT_06s0009g00500(dist=5876)
6	11087551	76.485	intergenic	VIT_06s0009g00480(dist=19705),VIT_06s0009g00500(dist=4852)
6	11187906	65.1535	intergenic	VIT_06s0009g00550(dist=6425),VIT_06s0009g00580(dist=66269)
6	11188930	73.9549	intergenic	VIT_06s0009g00550(dist=7449),VIT_06s0009g00580(dist=65245)
6	11776723	79.3592	intergenic	VIT_06s0009g00810(dist=29137),VIT_06s0009g00820(dist=28521)
6	11789012	95.9824	intergenic	VIT_06s0009g00810(dist=41426),VIT_06s0009g00820(dist=16232)
6	11790036	203.165	intergenic	VIT_06s0009g00810(dist=42450),VIT_06s0009g00820(dist=15208)
6	11791060	225.076	intergenic	VIT_06s0009g00810(dist=43474),VIT_06s0009g00820(dist=14184)
6	11792084	184.337	intergenic	VIT_06s0009g00810(dist=44498),VIT_06s0009g00820(dist=13160)
6	11793108	111.066	intergenic	VIT_06s0009g00810(dist=45522),VIT_06s0009g00820(dist=12136)
6	19546043	71.2438	intergenic	VIT_06s0061g01600(dist=7413),VIT_06s0061g01610(dist=4516)
6	19655614	69.9669	intergenic	VIT_06s0061g01610(dist=18677),VIT_06s0080g00010(dist=32038)
6	19656638	82.8238	intergenic	VIT_06s0061g01610(dist=19701),VIT_06s0080g00010(dist=31014)
6	19657662	93.6649	intergenic	VIT_06s0061g01610(dist=20725),VIT_06s0080g00010(dist=29990)
6	19658686	102.612	intergenic	VIT_06s0061g01610(dist=21749),VIT_06s0080g00010(dist=28966)
6	19659710	109.494	intergenic	VIT_06s0061g01610(dist=22773),VIT_06s0080g00010(dist=27942)
6	19660734	114.713	intergenic	VIT_06s0061g01610(dist=23797),VIT_06s0080g00010(dist=26918)
6	19661758	118.241	intergenic	VIT_06s0061g01610(dist=24821),VIT_06s0080g00010(dist=25894)
6	19662782	120.169	intergenic	VIT_06s0061g01610(dist=25845),VIT_06s0080g00010(dist=24870)
6	19663806	120.771	intergenic	VIT_06s0061g01610(dist=26869),VIT_06s0080g00010(dist=23846)
6	19664830	120.138	intergenic	VIT_06s0061g01610(dist=27893),VIT_06s0080g00010(dist=22822)
6	19665854	118.356	intergenic	VIT_06s0061g01610(dist=28917),VIT_06s0080g00010(dist=21798)
6	19666879	115.75	intergenic	VIT_06s0061g01610(dist=29942),VIT_06s0080g00010(dist=20773)
6	19667903	112.59	intergenic	VIT_06s0061g01610(dist=30966),VIT_06s0080g00010(dist=19749)
6	19668927	109.15	intergenic	VIT_06s0061g01610(dist=31990),VIT_06s0080g00010(dist=18725)
6	19669951	105.833	intergenic	VIT_06s0061g01610(dist=33014),VIT_06s0080g00010(dist=17701)
6	19670975	103.266	intergenic	VIT_06s0061g01610(dist=34038),VIT_06s0080g00010(dist=16677)
6	19671999	101.657	intergenic	VIT_06s0061g01610(dist=35062),VIT_06s0080g00010(dist=15653)
6	19673023	100.938	intergenic	VIT_06s0061g01610(dist=36086),VIT_06s0080g00010(dist=14629)
6	19674047	100.754	intergenic	VIT_06s0061g01610(dist=37110),VIT_06s0080g00010(dist=13605)
6	19675071	100.743	intergenic	VIT_06s0061g01610(dist=38134),VIT_06s0080g00010(dist=12581)
6	19676095	100.603	intergenic	VIT_06s0061g01610(dist=39158),VIT_06s0080g00010(dist=11557)
6	19677119	100.307	intergenic	VIT_06s0061g01610(dist=40182),VIT_06s0080g00010(dist=10533)
6	19678143	99.9041	intergenic	VIT_06s0061g01610(dist=41206),VIT_06s0080g00010(dist=9509)
6	19679167	99.3919	intergenic	VIT_06s0061g01610(dist=42230),VIT_06s0080g00010(dist=8485)
6	19680191	99.0489	intergenic	VIT_06s0061g01610(dist=43254),VIT_06s0080g00010(dist=7461)
6	19681215	99.0824	intergenic	VIT_06s0061g01610(dist=44278),VIT_06s0080g00010(dist=6437)
6	19682239	99.8123	intergenic	VIT_06s0061g01610(dist=45302),VIT_06s0080g00010(dist=5413)
6	19683263	100.817	intergenic	VIT_06s0061g01610(dist=46326),VIT_06s0080g00010(dist=4389)
6	19684287	100.621	intergenic	VIT_06s0061g01610(dist=47350),VIT_06s0080g00010(dist=3365)
6	19685311	95.3336	intergenic	VIT_06s0061g01610(dist=48374),VIT_06s0080g00010(dist=2341)
6	19687359	65.843	downstream	VIT_06s0080g00010
7	89362	71.993	downstream	VIT_07s0141g00140
7	90363	66.9594	intergenic	VIT_07s0141g00140(dist=1552),VIT_07s0141g00150(dist=2688)
7	91364	175.351	intergenic	VIT_07s0141g00140(dist=2553),VIT_07s0141g00150(dist=1687)
7	94366	122.85	intronic	VIT_07s0141g00150
7	854887	99.8664	intronic	VIT_07s0151g00310
7	857889	77.3857	intronic	VIT_07s0151g00310
7	858889	91.8868	intronic	VIT_07s0151g00310
7	887909	94.4368	exonic	VIT_07s0151g00340
7	889911	75.069	upstream	VIT_07s0151g00360
7	897916	83.9127	intergenic	VIT_07s0151g00370(dist=2287),VIT_07s0151g00390(dist=4824)
7	898917	100.255	intergenic	VIT_07s0151g00370(dist=3288),VIT_07s0151g00390(dist=3823)
7	899917	113.604	intergenic	VIT_07s0151g00370(dist=4288),VIT_07s0151g00390(dist=2823)
7	900918	123.199	intergenic	VIT_07s0151g00370(dist=5289),VIT_07s0151g00390(dist=1822)
7	901919	128.194	downstream	VIT_07s0151g00390
7	902919	128.343	exonic	VIT_07s0151g00390
7	903920	123.852	upstream	VIT_07s0151g00390
7	904921	115.338	intergenic	VIT_07s0151g00390(dist=1937),VIT_07s0151g00410(dist=1755)
7	905921	103.028	upstream	VIT_07s0151g00410
7	906922	86.5343	exonic	VIT_07s0151g00410
7	907923	66.4369	intronic	VIT_07s0151g00410
7	1132076	82.1033	intergenic	VIT_07s0151g00910(dist=4814),VIT_07s0151g00930(dist=20970)
7	1133077	70.0719	intergenic	VIT_07s0151g00910(dist=5815),VIT_07s0151g00930(dist=19969)
7	1355229	70.161	intronic	VIT_07s0104g00040
7	1356230	113.633	intronic	VIT_07s0104g00040
7	1357231	125.468	intronic	VIT_07s0104g00040
7	1358231	108.157	intronic	VIT_07s0104g00040
7	11698312	71.4429	intergenic	VIT_07s0005g06460(dist=52086),VIT_07s0005g06480(dist=37367)
7	11699312	77.608	intergenic	VIT_07s0005g06460(dist=53086),VIT_07s0005g06480(dist=36367)
7	11700313	73.7054	intergenic	VIT_07s0005g06460(dist=54087),VIT_07s0005g06480(dist=35366)
7	11745344	68.9862	intronic	VIT_07s0005g06480
7	11746345	93.84	intronic	VIT_07s0005g06480
7	11747345	83.2257	intronic	VIT_07s0005g06480
7	15021587	70.396	intergenic	VIT_07s0191g00220(dist=3171),VIT_07s0191g00230(dist=13982)
7	15022588	69.9271	intergenic	VIT_07s0191g00220(dist=4172),VIT_07s0191g00230(dist=12981)
8	5519357	65.0885	intergenic	VIT_08s0032g01110(dist=9840),VIT_08s0032g01120(dist=78106)
8	5520375	100.001	intergenic	VIT_08s0032g01110(dist=10858),VIT_08s0032g01120(dist=77088)
8	5521393	108.815	intergenic	VIT_08s0032g01110(dist=11876),VIT_08s0032g01120(dist=76070)
8	5522410	86.3158	intergenic	VIT_08s0032g01110(dist=12893),VIT_08s0032g01120(dist=75053)
8	5523428	87.2947	intergenic	VIT_08s0032g01110(dist=13911),VIT_08s0032g01120(dist=74035)
8	5602798	82.6493	intergenic	VIT_08s0032g01120(dist=4729),VIT_08s0032g01130(dist=17361)
8	5603816	103.408	intergenic	VIT_08s0032g01120(dist=5747),VIT_08s0032g01130(dist=16343)
8	5604834	112.235	intergenic	VIT_08s0032g01120(dist=6765),VIT_08s0032g01130(dist=15325)
8	5605851	131.245	intergenic	VIT_08s0032g01120(dist=7782),VIT_08s0032g01130(dist=14308)
8	5606869	140.511	intergenic	VIT_08s0032g01120(dist=8800),VIT_08s0032g01130(dist=13290)
8	5607886	139.408	intergenic	VIT_08s0032g01120(dist=9817),VIT_08s0032g01130(dist=12273)
8	5608904	128.959	intergenic	VIT_08s0032g01120(dist=10835),VIT_08s0032g01130(dist=11255)
8	5609922	108.399	intergenic	VIT_08s0032g01120(dist=11853),VIT_08s0032g01130(dist=10237)
8	5610939	76.827	intergenic	VIT_08s0032g01120(dist=12870),VIT_08s0032g01130(dist=9220)
8	5683187	67.0232	intergenic	VIT_08s0032g01150(dist=2456),VIT_08s0032g01160(dist=70144)
8	5725925	76.0152	intergenic	VIT_08s0032g01150(dist=45194),VIT_08s0032g01160(dist=27406)
8	5743224	140.2	intergenic	VIT_08s0032g01150(dist=62493),VIT_08s0032g01160(dist=10107)
8	5744241	186.576	intergenic	VIT_08s0032g01150(dist=63510),VIT_08s0032g01160(dist=9090)
8	5745259	172.391	intergenic	VIT_08s0032g01150(dist=64528),VIT_08s0032g01160(dist=8072)
8	5746276	106.637	intergenic	VIT_08s0032g01150(dist=65545),VIT_08s0032g01160(dist=7055)
8	9825732	111.643	intergenic	VIT_08s0058g00700(dist=12043),VIT_08s0058g00710(dist=1721)
8	9826749	135.076	downstream	VIT_08s0058g00710
8	15377617	72.4505	exonic	VIT_08s0007g01280
8	19375666	71.1989	intronic	VIT_08s0007g05420
8	19376684	89.5951	intronic	VIT_08s0007g05420
8	19377702	82.8688	intronic	VIT_08s0007g05420
9	232771	80.0628	intergenic	VIT_09s0002g00310(dist=2339),VIT_09s0002g00320(dist=7829)
9	233771	184.934	intergenic	VIT_09s0002g00310(dist=3339),VIT_09s0002g00320(dist=6829)
9	234771	255.644	intergenic	VIT_09s0002g00310(dist=4339),VIT_09s0002g00320(dist=5829)
9	235771	300.709	intergenic	VIT_09s0002g00310(dist=5339),VIT_09s0002g00320(dist=4829)
9	236771	321.725	intergenic	VIT_09s0002g00310(dist=6339),VIT_09s0002g00320(dist=3829)
9	237771	313.111	intergenic	VIT_09s0002g00310(dist=7339),VIT_09s0002g00320(dist=2829)
9	238771	247.046	intergenic	VIT_09s0002g00310(dist=8339),VIT_09s0002g00320(dist=1829)
9	239771	65.4624	upstream	VIT_09s0002g00320
9	240771	139.678	exonic	VIT_09s0002g00320
9	241770	281.973	exonic	VIT_09s0002g00320
9	242770	302.613	intronic	VIT_09s0002g00320
9	243770	240.455	exonic	VIT_09s0002g00320
9	244770	322.16	intronic	VIT_09s0002g00320
9	245770	347.729	upstream;downstream	VIT_09s0002g00330;VIT_09s0002g00320
9	246770	369.194	exonic	VIT_09s0002g00330
9	247770	469.554	exonic	VIT_09s0002g00330
9	248770	510.543	upstream;downstream	VIT_09s0002g00340;VIT_09s0002g00330
9	249770	494.431	intronic	VIT_09s0002g00340
9	250770	468.42	intronic	VIT_09s0002g00340
9	251770	392.269	intronic	VIT_09s0002g00340
9	252770	389.098	splicing	VIT_09s0002g00340(VIT_09s0002g00340.t01:exon8:c.696+1A>T)
9	253770	453.087	exonic	VIT_09s0002g00340
9	254769	423.815	intronic	VIT_09s0002g00340
9	255769	425.955	intronic	VIT_09s0002g00340
9	256769	578.557	downstream	VIT_09s0002g00340
9	257769	595.305	intergenic	VIT_09s0002g00340(dist=1646),VIT_09s0002g00350(dist=3327)
9	258769	586.933	intergenic	VIT_09s0002g00340(dist=2646),VIT_09s0002g00350(dist=2327)
9	259769	505.706	intergenic	VIT_09s0002g00340(dist=3646),VIT_09s0002g00350(dist=1327)
9	260769	287.356	downstream	VIT_09s0002g00350
9	261769	155.691	intronic	VIT_09s0002g00350
9	262769	228.335	intronic	VIT_09s0002g00350
9	263769	239.192	intronic	VIT_09s0002g00350
9	264769	169.988	intronic	VIT_09s0002g00350
9	265769	169.009	intronic	VIT_09s0002g00350
9	266769	213.073	exonic	VIT_09s0002g00350
9	267768	231.106	exonic	VIT_09s0002g00350
9	268768	267.523	upstream	VIT_09s0002g00350
9	269768	205.47	intergenic	VIT_09s0002g00350(dist=1858),VIT_09s0002g00360(dist=1652)
9	271768	159.141	UTR3	VIT_09s0002g00360(VIT_09s0002g00360.t01:c.*252T>A)
9	272768	97.5886	intronic	VIT_09s0002g00360
9	278768	90.3599	downstream	VIT_09s0002g00370,VIT_09s0002g00380
9	279768	129.938	exonic	VIT_09s0002g00380
9	280767	83.7543	intronic	VIT_09s0002g00380
9	281767	104.445	exonic	VIT_09s0002g00380
9	282767	208.181	exonic	VIT_09s0002g00380
9	283767	136.97	exonic	VIT_09s0002g00380
9	286767	97.5278	exonic	VIT_09s0002g00380
9	306765	144.786	intergenic	VIT_09s0002g00390(dist=4646),VIT_09s0002g00410(dist=17151)
9	307765	178.716	intergenic	VIT_09s0002g00390(dist=5646),VIT_09s0002g00410(dist=16151)
9	308765	166.419	intergenic	VIT_09s0002g00390(dist=6646),VIT_09s0002g00410(dist=15151)
9	310765	88.2786	intergenic	VIT_09s0002g00390(dist=8646),VIT_09s0002g00410(dist=13151)
9	311765	151.868	intergenic	VIT_09s0002g00390(dist=9646),VIT_09s0002g00410(dist=12151)
9	312765	133.239	intergenic	VIT_09s0002g00390(dist=10646),VIT_09s0002g00410(dist=11151)
9	313765	69.244	intergenic	VIT_09s0002g00390(dist=11646),VIT_09s0002g00410(dist=10151)
9	324764	70.4805	upstream	VIT_09s0002g00410
9	388759	114.313	intergenic	VIT_09s0002g00550(dist=2890),VIT_09s0002g00570(dist=9277)
9	389759	152.747	intergenic	VIT_09s0002g00550(dist=3890),VIT_09s0002g00570(dist=8277)
9	390759	146.759	intergenic	VIT_09s0002g00550(dist=4890),VIT_09s0002g00570(dist=7277)
9	1037709	67.5411	downstream	VIT_09s0002g01300
9	1038709	81.24	exonic	VIT_09s0002g01300
9	1039709	92.1803	exonic	VIT_09s0002g01300
9	1040709	100.627	upstream	VIT_09s0002g01300
9	1041709	106.458	intergenic	VIT_09s0002g01300(dist=1009),VIT_09s0002g01310(dist=20801)
9	1042709	109.731	intergenic	VIT_09s0002g01300(dist=2009),VIT_09s0002g01310(dist=19801)
9	1043709	110.505	intergenic	VIT_09s0002g01300(dist=3009),VIT_09s0002g01310(dist=18801)
9	1044709	109.005	intergenic	VIT_09s0002g01300(dist=4009),VIT_09s0002g01310(dist=17801)
9	1045709	104.836	intergenic	VIT_09s0002g01300(dist=5009),VIT_09s0002g01310(dist=16801)
9	1046709	98.4851	intergenic	VIT_09s0002g01300(dist=6009),VIT_09s0002g01310(dist=15801)
9	1047709	89.2144	intergenic	VIT_09s0002g01300(dist=7009),VIT_09s0002g01310(dist=14801)
9	1048709	77.1044	intergenic	VIT_09s0002g01300(dist=8009),VIT_09s0002g01310(dist=13801)
9	1109704	88.8209	intergenic	VIT_09s0002g01320(dist=8884),VIT_09s0002g01330(dist=11571)
9	1110704	109.913	intergenic	VIT_09s0002g01320(dist=9884),VIT_09s0002g01330(dist=10571)
9	1111704	114.63	intergenic	VIT_09s0002g01320(dist=10884),VIT_09s0002g01330(dist=9571)
9	1112704	131.249	intergenic	VIT_09s0002g01320(dist=11884),VIT_09s0002g01330(dist=8571)
9	1113704	140.87	intergenic	VIT_09s0002g01320(dist=12884),VIT_09s0002g01330(dist=7571)
9	1114703	145.054	intergenic	VIT_09s0002g01320(dist=13883),VIT_09s0002g01330(dist=6572)
9	1115703	149.955	intergenic	VIT_09s0002g01320(dist=14883),VIT_09s0002g01330(dist=5572)
9	1116703	145.105	intergenic	VIT_09s0002g01320(dist=15883),VIT_09s0002g01330(dist=4572)
9	1117703	134.974	intergenic	VIT_09s0002g01320(dist=16883),VIT_09s0002g01330(dist=3572)
9	1118703	119.567	intergenic	VIT_09s0002g01320(dist=17883),VIT_09s0002g01330(dist=2572)
9	1119703	92.9634	intergenic	VIT_09s0002g01320(dist=18883),VIT_09s0002g01330(dist=1572)
9	1599666	93.8613	intergenic	VIT_09s0002g01770(dist=10447),VIT_09s0002g01790(dist=2325)
9	1600666	85.4507	intergenic	VIT_09s0002g01770(dist=11447),VIT_09s0002g01790(dist=1325)
9	4103474	71.4493	intergenic	VIT_09s0002g04520(dist=1298),VIT_09s0002g04530(dist=8243)
9	4112473	76.6014	exonic	VIT_09s0002g04530
9	4113473	101.999	intronic	VIT_09s0002g04530
9	4114473	124.863	upstream	VIT_09s0002g04530
9	4115473	141.998	intergenic	VIT_09s0002g04530(dist=1248),VIT_09s0002g04540(dist=3240)
9	4116473	151.355	intergenic	VIT_09s0002g04530(dist=2248),VIT_09s0002g04540(dist=2240)
9	4117473	153.035	intergenic	VIT_09s0002g04530(dist=3248),VIT_09s0002g04540(dist=1240)
9	4118473	148.728	downstream	VIT_09s0002g04540
9	4119473	139.191	exonic	VIT_09s0002g04540
9	4120473	125.004	exonic	VIT_09s0002g04540
9	4121473	107.06	intronic	VIT_09s0002g04540
9	4122473	86.5707	upstream	VIT_09s0002g04540
9	5891337	101.661	intergenic	VIT_09s0002g06080(dist=3766),VIT_09s0002g06090(dist=3524)
9	5892337	116.385	intergenic	VIT_09s0002g06080(dist=4766),VIT_09s0002g06090(dist=2524)
9	5939333	83.7743	intergenic	VIT_09s0002g06110(dist=14460),VIT_09s0002g06120(dist=2586)
9	6011328	72.5154	intergenic	VIT_09s0002g06140(dist=29451),VIT_09s0002g06160(dist=27828)
9	6012328	156.95	intergenic	VIT_09s0002g06140(dist=30451),VIT_09s0002g06160(dist=26828)
9	6013328	199.516	intergenic	VIT_09s0002g06140(dist=31451),VIT_09s0002g06160(dist=25828)
9	6014328	221.067	intergenic	VIT_09s0002g06140(dist=32451),VIT_09s0002g06160(dist=24828)
9	6015327	223.563	intergenic	VIT_09s0002g06140(dist=33450),VIT_09s0002g06160(dist=23829)
9	6016327	199.471	intergenic	VIT_09s0002g06140(dist=34450),VIT_09s0002g06160(dist=22829)
9	6022327	156.89	intergenic	VIT_09s0002g06140(dist=40450),VIT_09s0002g06160(dist=16829)
9	6023327	191.101	intergenic	VIT_09s0002g06140(dist=41450),VIT_09s0002g06160(dist=15829)
9	6024327	272.077	intergenic	VIT_09s0002g06140(dist=42450),VIT_09s0002g06160(dist=14829)
9	6025327	311.125	intergenic	VIT_09s0002g06140(dist=43450),VIT_09s0002g06160(dist=13829)
9	6026327	338.8	intergenic	VIT_09s0002g06140(dist=44450),VIT_09s0002g06160(dist=12829)
9	6027327	359.201	intergenic	VIT_09s0002g06140(dist=45450),VIT_09s0002g06160(dist=11829)
9	6028326	373.495	intergenic	VIT_09s0002g06140(dist=46449),VIT_09s0002g06160(dist=10830)
9	6029326	382.186	intergenic	VIT_09s0002g06140(dist=47449),VIT_09s0002g06160(dist=9830)
9	6030326	385.165	intergenic	VIT_09s0002g06140(dist=48449),VIT_09s0002g06160(dist=8830)
9	6031326	380.581	intergenic	VIT_09s0002g06140(dist=49449),VIT_09s0002g06160(dist=7830)
9	6032326	358.9	intergenic	VIT_09s0002g06140(dist=50449),VIT_09s0002g06160(dist=6830)
9	6033326	354.833	intergenic	VIT_09s0002g06140(dist=51449),VIT_09s0002g06160(dist=5830)
9	6034326	374.064	intergenic	VIT_09s0002g06140(dist=52449),VIT_09s0002g06160(dist=4830)
9	6035326	374.567	intergenic	VIT_09s0002g06140(dist=53449),VIT_09s0002g06160(dist=3830)
9	6036326	366.196	intergenic	VIT_09s0002g06140(dist=54449),VIT_09s0002g06160(dist=2830)
9	6037326	350.229	intergenic	VIT_09s0002g06140(dist=55449),VIT_09s0002g06160(dist=1830)
9	6038326	325.557	upstream	VIT_09s0002g06160
9	6039326	288.374	exonic	VIT_09s0002g06160
9	6040326	223.13	intronic	VIT_09s0002g06160
9	6041325	153.83	downstream	VIT_09s0002g06160
9	6042325	179.361	intergenic	VIT_09s0002g06160(dist=1371),VIT_09s0002g06170(dist=1300)
9	6043325	110.733	downstream	VIT_09s0002g06170
9	6044325	135.531	intronic	VIT_09s0002g06170
9	6045325	171.487	upstream	VIT_09s0002g06170
9	6046325	173.235	intergenic	VIT_09s0002g06170(dist=1722),VIT_09s0002g06180(dist=16634)
9	6047325	160.886	intergenic	VIT_09s0002g06170(dist=2722),VIT_09s0002g06180(dist=15634)
9	6048325	139.301	intergenic	VIT_09s0002g06170(dist=3722),VIT_09s0002g06180(dist=14634)
9	6049325	110.286	intergenic	VIT_09s0002g06170(dist=4722),VIT_09s0002g06180(dist=13634)
9	6050325	75.4041	intergenic	VIT_09s0002g06170(dist=5722),VIT_09s0002g06180(dist=12634)
9	6519289	78.2339	intergenic	VIT_09s0002g06580(dist=14998),VIT_09s0002g06590(dist=3130)
9	6576284	69.9877	intergenic	VIT_09s0002g06650(dist=9076),VIT_09s0002g06660(dist=7090)
9	6577284	84.6585	intergenic	VIT_09s0002g06650(dist=10076),VIT_09s0002g06660(dist=6090)
9	6578284	90.1101	intergenic	VIT_09s0002g06650(dist=11076),VIT_09s0002g06660(dist=5090)
9	6579284	83.5712	intergenic	VIT_09s0002g06650(dist=12076),VIT_09s0002g06660(dist=4090)
9	6623281	92.3439	downstream	VIT_09s0002g06700
9	6624281	143.058	intergenic	VIT_09s0002g06700(dist=1495),VIT_09s0002g06720(dist=7143)
9	6625281	148.046	intergenic	VIT_09s0002g06700(dist=2495),VIT_09s0002g06720(dist=6143)
9	6626281	124.298	intergenic	VIT_09s0002g06700(dist=3495),VIT_09s0002g06720(dist=5143)
9	6627281	84.8673	intergenic	VIT_09s0002g06700(dist=4495),VIT_09s0002g06720(dist=4143)
9	6633280	65.6072	upstream;downstream	VIT_09s0002g06720;VIT_09s0002g06730
9	6634280	144.51	intronic	VIT_09s0002g06730
9	6635280	218.156	intronic	VIT_09s0002g06730
9	6636280	325.713	intronic	VIT_09s0002g06730
9	6637280	348.283	intronic	VIT_09s0002g06730
9	6638280	302.696	intronic	VIT_09s0002g06730
9	6639280	307.538	intronic	VIT_09s0002g06730
9	6640280	315.26	intronic	VIT_09s0002g06730
9	6641279	342.827	intronic	VIT_09s0002g06730
9	6642279	320.217	intronic	VIT_09s0002g06730
9	6643279	240.382	intronic	VIT_09s0002g06730
9	6646279	205.536	intergenic	VIT_09s0002g06730(dist=2240),VIT_09s0002g06750(dist=11359)
9	6647279	330.021	intergenic	VIT_09s0002g06730(dist=3240),VIT_09s0002g06750(dist=10359)
9	6648279	375.024	intergenic	VIT_09s0002g06730(dist=4240),VIT_09s0002g06750(dist=9359)
9	6649279	383.915	intergenic	VIT_09s0002g06730(dist=5240),VIT_09s0002g06750(dist=8359)
9	6650279	367.874	intergenic	VIT_09s0002g06730(dist=6240),VIT_09s0002g06750(dist=7359)
9	6651279	327.359	intergenic	VIT_09s0002g06730(dist=7240),VIT_09s0002g06750(dist=6359)
9	6652279	254.433	intergenic	VIT_09s0002g06730(dist=8240),VIT_09s0002g06750(dist=5359)
9	6653279	84.7853	intergenic	VIT_09s0002g06730(dist=9240),VIT_09s0002g06750(dist=4359)
9	6802267	69.4326	intergenic	VIT_09s0002g06880(dist=19652),VIT_09s0002g06890(dist=8743)
9	7488214	66.3185	intergenic	VIT_09s0002g07420(dist=4345),VIT_09s0002g07480(dist=33574)
9	7489214	74.7548	intergenic	VIT_09s0002g07420(dist=5345),VIT_09s0002g07480(dist=32574)
9	15284616	117.25	intergenic	VIT_09s0018g00100(dist=18814),VIT_09s0018g00110(dist=11211)
9	15285616	174.488	intergenic	VIT_09s0018g00100(dist=19814),VIT_09s0018g00110(dist=10211)
9	15286616	176.839	intergenic	VIT_09s0018g00100(dist=20814),VIT_09s0018g00110(dist=9211)
9	15287616	139.253	intergenic	VIT_09s0018g00100(dist=21814),VIT_09s0018g00110(dist=8211)
9	15288616	84.8937	intergenic	VIT_09s0018g00100(dist=22814),VIT_09s0018g00110(dist=7211)
9	15295615	65.7256	upstream	VIT_09s0018g00110
9	15296615	69.4358	downstream	VIT_09s0018g00110
9	15297615	70.1849	intergenic	VIT_09s0018g00110(dist=1529),VIT_09s0018g00190(dist=703168)
9	15298615	65.3233	intergenic	VIT_09s0018g00110(dist=2529),VIT_09s0018g00190(dist=702168)
9	16291539	68.8192	intergenic	VIT_09s0018g00330(dist=6393),VIT_09s0018g00380(dist=108384)
9	16292539	68.0409	intergenic	VIT_09s0018g00330(dist=7393),VIT_09s0018g00380(dist=107384)
9	18151396	68.2739	intergenic	VIT_09s0018g01240(dist=7433),VIT_09s0018g01260(dist=8472)
9	18152396	69.2198	intergenic	VIT_09s0018g01240(dist=8433),VIT_09s0018g01260(dist=7472)
9	21849113	99.3385	exonic	VIT_09s0054g00980
10	90891	125.565	intergenic	VIT_10s0116g00170(dist=11205),VIT_10s0116g00240(dist=28228)
10	91898	135.275	intergenic	VIT_10s0116g00170(dist=12212),VIT_10s0116g00240(dist=27221)
10	92906	123.656	intergenic	VIT_10s0116g00170(dist=13220),VIT_10s0116g00240(dist=26213)
10	94921	131.834	intergenic	VIT_10s0116g00170(dist=15235),VIT_10s0116g00240(dist=24198)
10	95928	178.075	intergenic	VIT_10s0116g00170(dist=16242),VIT_10s0116g00240(dist=23191)
10	96936	151.659	intergenic	VIT_10s0116g00170(dist=17250),VIT_10s0116g00240(dist=22183)
10	100965	83.9416	intergenic	VIT_10s0116g00170(dist=21279),VIT_10s0116g00240(dist=18154)
10	101973	141.294	intergenic	VIT_10s0116g00170(dist=22287),VIT_10s0116g00240(dist=17146)
10	103988	181.515	intergenic	VIT_10s0116g00170(dist=24302),VIT_10s0116g00240(dist=15131)
10	104995	203.858	intergenic	VIT_10s0116g00170(dist=25309),VIT_10s0116g00240(dist=14124)
10	106003	183.448	intergenic	VIT_10s0116g00170(dist=26317),VIT_10s0116g00240(dist=13116)
10	107010	132.182	intergenic	VIT_10s0116g00170(dist=27324),VIT_10s0116g00240(dist=12109)
10	110033	104.362	intergenic	VIT_10s0116g00170(dist=30347),VIT_10s0116g00240(dist=9086)
10	111040	120.267	intergenic	VIT_10s0116g00170(dist=31354),VIT_10s0116g00240(dist=8079)
10	112048	105.362	intergenic	VIT_10s0116g00170(dist=32362),VIT_10s0116g00240(dist=7071)
10	113055	77.9651	intergenic	VIT_10s0116g00170(dist=33369),VIT_10s0116g00240(dist=6064)
10	5556428	69.2867	intergenic	VIT_10s0003g03340(dist=14109),VIT_10s0003g03350(dist=1003)
10	5557435	87.7273	exonic	VIT_10s0003g03350
10	5558443	80.4798	UTR3	VIT_10s0003g03350(VIT_10s0003g03350.t01:c.*150A>T)
10	5622921	87.7472	upstream	VIT_10s0003g03400
10	7498834	150.492	intronic	VIT_10s0003g04360
10	7499842	204.252	intronic	VIT_10s0003g04360
10	7500849	197.839	intronic	VIT_10s0003g04360
10	7501857	141.725	intronic	VIT_10s0003g04360
10	7840368	68.0883	intergenic	VIT_10s0003g04480(dist=3884),VIT_10s0003g04490(dist=10458)
10	9238739	67.2739	intergenic	VIT_10s0003g05120(dist=47527),VIT_10s0003g05130(dist=40175)
10	9239747	65.5237	intergenic	VIT_10s0003g05120(dist=48535),VIT_10s0003g05130(dist=39167)
10	10542408	71.6933	intergenic	VIT_10s0003g05670(dist=4006),VIT_10s0003g05680(dist=10788)
10	10543416	65.4979	intergenic	VIT_10s0003g05670(dist=5014),VIT_10s0003g05680(dist=9780)
10	11727196	115.957	intergenic	VIT_10s0092g00280(dist=11326),VIT_10s0092g00300(dist=89524)
10	11728203	156.565	intergenic	VIT_10s0092g00280(dist=12333),VIT_10s0092g00300(dist=88517)
10	11729211	169.235	intergenic	VIT_10s0092g00280(dist=13341),VIT_10s0092g00300(dist=87509)
10	11730218	160.864	intergenic	VIT_10s0092g00280(dist=14348),VIT_10s0092g00300(dist=86502)
10	11731226	137.99	intergenic	VIT_10s0092g00280(dist=15356),VIT_10s0092g00300(dist=85494)
10	11732233	106.049	intergenic	VIT_10s0092g00280(dist=16363),VIT_10s0092g00300(dist=84487)
10	11733240	73.7271	intergenic	VIT_10s0092g00280(dist=17370),VIT_10s0092g00300(dist=83480)
10	12046564	72.754	intergenic	VIT_10s0092g00480(dist=1720),VIT_10s0092g00490(dist=6905)
10	12047572	85.5718	intergenic	VIT_10s0092g00480(dist=2728),VIT_10s0092g00490(dist=5897)
10	12063691	115.361	intergenic	VIT_10s0092g00490(dist=4580),VIT_10s0092g00500(dist=2600)
10	12064699	356.592	intergenic	VIT_10s0092g00490(dist=5588),VIT_10s0092g00500(dist=1592)
10	12065706	527.982	upstream	VIT_10s0092g00500
10	12066714	661.431	exonic	VIT_10s0092g00500
10	12067721	771.542	downstream	VIT_10s0092g00500
10	12068729	864.374	intergenic	VIT_10s0092g00500(dist=1922),VIT_10s0092g00510(dist=9612)
10	12069736	942.909	intergenic	VIT_10s0092g00500(dist=2929),VIT_10s0092g00510(dist=8605)
10	12070744	1008.49	intergenic	VIT_10s0092g00500(dist=3937),VIT_10s0092g00510(dist=7597)
10	12071751	1062.7	intergenic	VIT_10s0092g00500(dist=4944),VIT_10s0092g00510(dist=6590)
10	12072759	1106.42	intergenic	VIT_10s0092g00500(dist=5952),VIT_10s0092g00510(dist=5582)
10	12073766	1138.74	intergenic	VIT_10s0092g00500(dist=6959),VIT_10s0092g00510(dist=4575)
10	12074774	1158.7	intergenic	VIT_10s0092g00500(dist=7967),VIT_10s0092g00510(dist=3567)
10	12075781	1164.43	intergenic	VIT_10s0092g00500(dist=8974),VIT_10s0092g00510(dist=2560)
10	12076789	1152.5	intergenic	VIT_10s0092g00500(dist=9982),VIT_10s0092g00510(dist=1552)
10	12077796	1115.56	upstream	VIT_10s0092g00510
10	12078803	1035.74	exonic	VIT_10s0092g00510
10	12079811	879.257	exonic	VIT_10s0092g00510
10	12080818	658.177	downstream	VIT_10s0092g00510,VIT_10s0092g00520
10	12081826	622.433	exonic	VIT_10s0092g00520
10	12082833	384.75	intronic	VIT_10s0092g00520
10	12083841	228.68	upstream	VIT_10s0092g00520
10	12084848	79.5744	intergenic	VIT_10s0092g00520(dist=1914),VIT_10s0092g00560(dist=35423)
10	12085856	591.527	intergenic	VIT_10s0092g00520(dist=2922),VIT_10s0092g00560(dist=34415)
10	12086863	710.244	intergenic	VIT_10s0092g00520(dist=3929),VIT_10s0092g00560(dist=33408)
10	12087871	973.923	intergenic	VIT_10s0092g00520(dist=4937),VIT_10s0092g00560(dist=32400)
10	12088878	1088.82	intergenic	VIT_10s0092g00520(dist=5944),VIT_10s0092g00560(dist=31393)
10	12089886	1128.48	intergenic	VIT_10s0092g00520(dist=6952),VIT_10s0092g00560(dist=30385)
10	12090893	1092.72	intergenic	VIT_10s0092g00520(dist=7959),VIT_10s0092g00560(dist=29378)
10	12091901	1059.77	intergenic	VIT_10s0092g00520(dist=8967),VIT_10s0092g00560(dist=28370)
10	12092908	931.041	intergenic	VIT_10s0092g00520(dist=9974),VIT_10s0092g00560(dist=27363)
10	12093916	407.235	intergenic	VIT_10s0092g00520(dist=10982),VIT_10s0092g00560(dist=26355)
10	12094923	498.896	intergenic	VIT_10s0092g00520(dist=11989),VIT_10s0092g00560(dist=25348)
10	12095931	353.326	intergenic	VIT_10s0092g00520(dist=12997),VIT_10s0092g00560(dist=24340)
10	12096938	429.01	intergenic	VIT_10s0092g00520(dist=14004),VIT_10s0092g00560(dist=23333)
10	12097945	828.944	intergenic	VIT_10s0092g00520(dist=15011),VIT_10s0092g00560(dist=22326)
10	12098953	1126.47	intergenic	VIT_10s0092g00520(dist=16019),VIT_10s0092g00560(dist=21318)
10	12099960	1236.55	intergenic	VIT_10s0092g00520(dist=17026),VIT_10s0092g00560(dist=20311)
10	12100968	1279.25	intergenic	VIT_10s0092g00520(dist=18034),VIT_10s0092g00560(dist=19303)
10	12101975	1277.55	intergenic	VIT_10s0092g00520(dist=19041),VIT_10s0092g00560(dist=18296)
10	12102983	1223.12	intergenic	VIT_10s0092g00520(dist=20049),VIT_10s0092g00560(dist=17288)
10	12103990	1081.47	intergenic	VIT_10s0092g00520(dist=21056),VIT_10s0092g00560(dist=16281)
10	12104998	942.207	intergenic	VIT_10s0092g00520(dist=22064),VIT_10s0092g00560(dist=15273)
10	12106005	812.885	intergenic	VIT_10s0092g00520(dist=23071),VIT_10s0092g00560(dist=14266)
10	12107013	860.848	intergenic	VIT_10s0092g00520(dist=24079),VIT_10s0092g00560(dist=13258)
10	12108020	1047.29	intergenic	VIT_10s0092g00520(dist=25086),VIT_10s0092g00560(dist=12251)
10	12109028	1134.58	intergenic	VIT_10s0092g00520(dist=26094),VIT_10s0092g00560(dist=11243)
10	12110035	928.91	intergenic	VIT_10s0092g00520(dist=27101),VIT_10s0092g00560(dist=10236)
10	12111043	1184.82	intergenic	VIT_10s0092g00520(dist=28109),VIT_10s0092g00560(dist=9228)
10	12112050	1294.17	intergenic	VIT_10s0092g00520(dist=29116),VIT_10s0092g00560(dist=8221)
10	12113058	1317.35	intergenic	VIT_10s0092g00520(dist=30124),VIT_10s0092g00560(dist=7213)
10	12114065	1299.4	intergenic	VIT_10s0092g00520(dist=31131),VIT_10s0092g00560(dist=6206)
10	12115072	1234.09	intergenic	VIT_10s0092g00520(dist=32138),VIT_10s0092g00560(dist=5199)
10	12116080	1015.36	intergenic	VIT_10s0092g00520(dist=33146),VIT_10s0092g00560(dist=4191)
10	12117087	779.023	intergenic	VIT_10s0092g00520(dist=34153),VIT_10s0092g00560(dist=3184)
10	12118095	780.947	intergenic	VIT_10s0092g00520(dist=35161),VIT_10s0092g00560(dist=2176)
10	12119102	797.328	intergenic	VIT_10s0092g00520(dist=36168),VIT_10s0092g00560(dist=1169)
10	12120110	796.673	downstream	VIT_10s0092g00560
10	12121117	821.937	exonic	VIT_10s0092g00560
10	12122125	749.801	UTR5	VIT_10s0092g00560(VIT_10s0092g00560.t01:c.-281T>A)
10	12123132	661.735	intergenic	VIT_10s0092g00560(dist=1004),VIT_10s0092g00570(dist=13475)
10	12124140	734.825	intergenic	VIT_10s0092g00560(dist=2012),VIT_10s0092g00570(dist=12467)
10	12125147	469.653	intergenic	VIT_10s0092g00560(dist=3019),VIT_10s0092g00570(dist=11460)
10	12126155	602.455	intergenic	VIT_10s0092g00560(dist=4027),VIT_10s0092g00570(dist=10452)
10	12127162	474.945	intergenic	VIT_10s0092g00560(dist=5034),VIT_10s0092g00570(dist=9445)
10	12128170	376.264	intergenic	VIT_10s0092g00560(dist=6042),VIT_10s0092g00570(dist=8437)
10	12129177	364.925	intergenic	VIT_10s0092g00560(dist=7049),VIT_10s0092g00570(dist=7430)
10	12130185	382.301	intergenic	VIT_10s0092g00560(dist=8057),VIT_10s0092g00570(dist=6422)
10	12131192	348.752	intergenic	VIT_10s0092g00560(dist=9064),VIT_10s0092g00570(dist=5415)
10	12132200	265.099	intergenic	VIT_10s0092g00560(dist=10072),VIT_10s0092g00570(dist=4407)
10	12133207	179.587	intergenic	VIT_10s0092g00560(dist=11079),VIT_10s0092g00570(dist=3400)
10	12134214	101.924	intergenic	VIT_10s0092g00560(dist=12086),VIT_10s0092g00570(dist=2393)
10	12156379	112.573	intergenic	VIT_10s0092g00570(dist=5942),VIT_10s0092g00580(dist=7136)
10	12158394	139.901	intergenic	VIT_10s0092g00570(dist=7957),VIT_10s0092g00580(dist=5121)
10	12162424	167.968	intergenic	VIT_10s0092g00570(dist=11987),VIT_10s0092g00580(dist=1091)
10	12163431	230.524	downstream	VIT_10s0092g00580
10	12164439	98.5688	intronic	VIT_10s0092g00580
10	12165446	269.757	upstream	VIT_10s0092g00580
10	12166454	335.73	intergenic	VIT_10s0092g00580(dist=1496),VIT_10s0092g00590(dist=5880)
10	12167461	357.78	intergenic	VIT_10s0092g00580(dist=2503),VIT_10s0092g00590(dist=4873)
10	12168469	445.482	intergenic	VIT_10s0092g00580(dist=3511),VIT_10s0092g00590(dist=3865)
10	12169476	482.566	intergenic	VIT_10s0092g00580(dist=4518),VIT_10s0092g00590(dist=2858)
10	12170483	519.067	intergenic	VIT_10s0092g00580(dist=5525),VIT_10s0092g00590(dist=1851)
10	12171491	531.456	downstream	VIT_10s0092g00590
10	12172498	505.574	UTR3	VIT_10s0092g00590(VIT_10s0092g00590.t01:c.*112T>A)
10	12173506	553.805	splicing	VIT_10s0092g00590(VIT_10s0092g00590.t01:exon22:c.2594+2T>A)
10	12174513	574.85	intronic	VIT_10s0092g00590
10	12175521	586.72	intronic	VIT_10s0092g00590
10	12176528	571.69	intronic	VIT_10s0092g00590
10	12177536	512.786	intronic	VIT_10s0092g00590
10	12178543	530.13	exonic	VIT_10s0092g00590
10	12179551	463.323	intronic	VIT_10s0092g00590
10	12180558	310.561	intronic	VIT_10s0092g00590
10	12182573	169.321	intronic	VIT_10s0092g00590
10	12183581	219.335	intronic	VIT_10s0092g00590
10	12184588	295.565	intronic	VIT_10s0092g00590
10	12185596	260.57	intronic	VIT_10s0092g00590
10	12186603	199.469	intronic	VIT_10s0092g00590
10	12187610	154.356	intronic	VIT_10s0092g00590
10	12188618	235.644	intronic	VIT_10s0092g00590
10	12189625	220.138	intronic	VIT_10s0092g00590
10	12190633	158.446	intronic	VIT_10s0092g00590
10	12191640	208.797	intronic	VIT_10s0092g00590
10	12192648	197.31	intronic	VIT_10s0092g00590
10	12193655	94.4029	intronic	VIT_10s0092g00590
10	12194663	149.148	intronic	VIT_10s0092g00590
10	12195670	132.951	intronic	VIT_10s0092g00590
10	12196678	86.7308	intronic	VIT_10s0092g00590
10	12449553	99.7912	upstream	VIT_10s0092g00680
10	12450561	126.738	exonic	VIT_10s0092g00680
10	12453583	123.241	intergenic	VIT_10s0092g00680(dist=1818),VIT_10s0092g00690(dist=44680)
10	12454591	147.517	intergenic	VIT_10s0092g00680(dist=2826),VIT_10s0092g00690(dist=43672)
10	12455598	156.671	intergenic	VIT_10s0092g00680(dist=3833),VIT_10s0092g00690(dist=42665)
10	12456606	160.513	intergenic	VIT_10s0092g00680(dist=4841),VIT_10s0092g00690(dist=41657)
10	12457613	163.164	intergenic	VIT_10s0092g00680(dist=5848),VIT_10s0092g00690(dist=40650)
10	12458621	164.73	intergenic	VIT_10s0092g00680(dist=6856),VIT_10s0092g00690(dist=39642)
10	12459628	165.248	intergenic	VIT_10s0092g00680(dist=7863),VIT_10s0092g00690(dist=38635)
10	12460635	163.772	intergenic	VIT_10s0092g00680(dist=8870),VIT_10s0092g00690(dist=37628)
10	12461643	159.116	intergenic	VIT_10s0092g00680(dist=9878),VIT_10s0092g00690(dist=36620)
10	12462650	143.294	intergenic	VIT_10s0092g00680(dist=10885),VIT_10s0092g00690(dist=35613)
10	12463658	145.663	intergenic	VIT_10s0092g00680(dist=11893),VIT_10s0092g00690(dist=34605)
10	12464665	163.398	intergenic	VIT_10s0092g00680(dist=12900),VIT_10s0092g00690(dist=33598)
10	12465673	171.478	intergenic	VIT_10s0092g00680(dist=13908),VIT_10s0092g00690(dist=32590)
10	12466680	177.295	intergenic	VIT_10s0092g00680(dist=14915),VIT_10s0092g00690(dist=31583)
10	12467688	182.068	intergenic	VIT_10s0092g00680(dist=15923),VIT_10s0092g00690(dist=30575)
10	12468695	186.683	intergenic	VIT_10s0092g00680(dist=16930),VIT_10s0092g00690(dist=29568)
10	12469703	191.382	intergenic	VIT_10s0092g00680(dist=17938),VIT_10s0092g00690(dist=28560)
10	12470710	196.247	intergenic	VIT_10s0092g00680(dist=18945),VIT_10s0092g00690(dist=27553)
10	12471718	201.256	intergenic	VIT_10s0092g00680(dist=19953),VIT_10s0092g00690(dist=26545)
10	12472725	206.391	intergenic	VIT_10s0092g00680(dist=20960),VIT_10s0092g00690(dist=25538)
10	12473733	211.642	intergenic	VIT_10s0092g00680(dist=21968),VIT_10s0092g00690(dist=24530)
10	12474740	216.871	intergenic	VIT_10s0092g00680(dist=22975),VIT_10s0092g00690(dist=23523)
10	12475748	221.882	intergenic	VIT_10s0092g00680(dist=23983),VIT_10s0092g00690(dist=22515)
10	12476755	226.604	intergenic	VIT_10s0092g00680(dist=24990),VIT_10s0092g00690(dist=21508)
10	12477763	230.701	intergenic	VIT_10s0092g00680(dist=25998),VIT_10s0092g00690(dist=20500)
10	12478770	233.976	intergenic	VIT_10s0092g00680(dist=27005),VIT_10s0092g00690(dist=19493)
10	12479777	235.967	intergenic	VIT_10s0092g00680(dist=28012),VIT_10s0092g00690(dist=18486)
10	12480785	236.359	intergenic	VIT_10s0092g00680(dist=29020),VIT_10s0092g00690(dist=17478)
10	12481792	234.361	intergenic	VIT_10s0092g00680(dist=30027),VIT_10s0092g00690(dist=16471)
10	12482800	228.632	intergenic	VIT_10s0092g00680(dist=31035),VIT_10s0092g00690(dist=15463)
10	12483807	217.488	intergenic	VIT_10s0092g00680(dist=32042),VIT_10s0092g00690(dist=14456)
10	12484815	196.718	intergenic	VIT_10s0092g00680(dist=33050),VIT_10s0092g00690(dist=13448)
10	12485822	153.796	intergenic	VIT_10s0092g00680(dist=34057),VIT_10s0092g00690(dist=12441)
10	12487837	138.055	intergenic	VIT_10s0092g00680(dist=36072),VIT_10s0092g00690(dist=10426)
10	12488845	166.173	intergenic	VIT_10s0092g00680(dist=37080),VIT_10s0092g00690(dist=9418)
10	12489852	159.969	intergenic	VIT_10s0092g00680(dist=38087),VIT_10s0092g00690(dist=8411)
10	12490860	155.315	intergenic	VIT_10s0092g00680(dist=39095),VIT_10s0092g00690(dist=7403)
10	12491867	151.611	intergenic	VIT_10s0092g00680(dist=40102),VIT_10s0092g00690(dist=6396)
10	12492875	124.981	intergenic	VIT_10s0092g00680(dist=41110),VIT_10s0092g00690(dist=5388)
10	12493882	74.838	intergenic	VIT_10s0092g00680(dist=42117),VIT_10s0092g00690(dist=4381)
10	12501942	69.6677	intergenic	VIT_10s0092g00690(dist=1192),VIT_10s0092g00710(dist=43943)
10	12503957	87.4567	intergenic	VIT_10s0092g00690(dist=3207),VIT_10s0092g00710(dist=41928)
10	12504964	141.709	intergenic	VIT_10s0092g00690(dist=4214),VIT_10s0092g00710(dist=40921)
10	12505972	199.159	intergenic	VIT_10s0092g00690(dist=5222),VIT_10s0092g00710(dist=39913)
10	12506979	237.169	intergenic	VIT_10s0092g00690(dist=6229),VIT_10s0092g00710(dist=38906)
10	12507987	261.76	intergenic	VIT_10s0092g00690(dist=7237),VIT_10s0092g00710(dist=37898)
10	12508994	278.012	intergenic	VIT_10s0092g00690(dist=8244),VIT_10s0092g00710(dist=36891)
10	12510002	284.625	intergenic	VIT_10s0092g00690(dist=9252),VIT_10s0092g00710(dist=35883)
10	12511009	281.925	intergenic	VIT_10s0092g00690(dist=10259),VIT_10s0092g00710(dist=34876)
10	12512017	266.106	intergenic	VIT_10s0092g00690(dist=11267),VIT_10s0092g00710(dist=33868)
10	12513024	218.351	intergenic	VIT_10s0092g00690(dist=12274),VIT_10s0092g00710(dist=32861)
10	12514032	118.125	intergenic	VIT_10s0092g00690(dist=13282),VIT_10s0092g00710(dist=31853)
10	12515039	251.084	intergenic	VIT_10s0092g00690(dist=14289),VIT_10s0092g00710(dist=30846)
10	12516046	281.139	intergenic	VIT_10s0092g00690(dist=15296),VIT_10s0092g00710(dist=29839)
10	12517054	293.628	intergenic	VIT_10s0092g00690(dist=16304),VIT_10s0092g00710(dist=28831)
10	12518061	290.967	intergenic	VIT_10s0092g00690(dist=17311),VIT_10s0092g00710(dist=27824)
10	12519069	293.854	intergenic	VIT_10s0092g00690(dist=18319),VIT_10s0092g00710(dist=26816)
10	12520076	290.178	intergenic	VIT_10s0092g00690(dist=19326),VIT_10s0092g00710(dist=25809)
10	12521084	289.937	intergenic	VIT_10s0092g00690(dist=20334),VIT_10s0092g00710(dist=24801)
10	12522091	287.234	intergenic	VIT_10s0092g00690(dist=21341),VIT_10s0092g00710(dist=23794)
10	12523099	281.755	intergenic	VIT_10s0092g00690(dist=22349),VIT_10s0092g00710(dist=22786)
10	12524106	272.67	intergenic	VIT_10s0092g00690(dist=23356),VIT_10s0092g00710(dist=21779)
10	12525114	261.145	intergenic	VIT_10s0092g00690(dist=24364),VIT_10s0092g00710(dist=20771)
10	12526121	247.748	intergenic	VIT_10s0092g00690(dist=25371),VIT_10s0092g00710(dist=19764)
10	12527129	232.951	intergenic	VIT_10s0092g00690(dist=26379),VIT_10s0092g00710(dist=18756)
10	12528136	217.09	intergenic	VIT_10s0092g00690(dist=27386),VIT_10s0092g00710(dist=17749)
10	12529144	199.362	intergenic	VIT_10s0092g00690(dist=28394),VIT_10s0092g00710(dist=16741)
10	12530151	178.57	intergenic	VIT_10s0092g00690(dist=29401),VIT_10s0092g00710(dist=15734)
10	12531159	150.341	intergenic	VIT_10s0092g00690(dist=30409),VIT_10s0092g00710(dist=14726)
10	12532166	100.249	intergenic	VIT_10s0092g00690(dist=31416),VIT_10s0092g00710(dist=13719)
10	12534181	87.1965	intergenic	VIT_10s0092g00690(dist=33431),VIT_10s0092g00710(dist=11704)
10	12535188	108.229	intergenic	VIT_10s0092g00690(dist=34438),VIT_10s0092g00710(dist=10697)
10	12536196	98.8933	intergenic	VIT_10s0092g00690(dist=35446),VIT_10s0092g00710(dist=9689)
10	12542241	73.5153	intergenic	VIT_10s0092g00690(dist=41491),VIT_10s0092g00710(dist=3644)
10	12615786	65.5713	UTR3	VIT_10s0092g00770(VIT_10s0092g00770.t01:c.*318T>A)
10	12616794	68.3601	exonic	VIT_10s0092g00770
10	12617801	71.9479	upstream	VIT_10s0092g00770
10	12618809	74.9693	intergenic	VIT_10s0092g00770(dist=1554),VIT_10s0092g00780(dist=42945)
10	12619816	78.4344	intergenic	VIT_10s0092g00770(dist=2561),VIT_10s0092g00780(dist=41938)
10	12620824	81.7778	intergenic	VIT_10s0092g00770(dist=3569),VIT_10s0092g00780(dist=40930)
10	12621831	84.8512	intergenic	VIT_10s0092g00770(dist=4576),VIT_10s0092g00780(dist=39923)
10	12622839	87.8005	intergenic	VIT_10s0092g00770(dist=5584),VIT_10s0092g00780(dist=38915)
10	12623846	90.4937	intergenic	VIT_10s0092g00770(dist=6591),VIT_10s0092g00780(dist=37908)
10	12624853	92.9895	intergenic	VIT_10s0092g00770(dist=7598),VIT_10s0092g00780(dist=36901)
10	12625861	95.3276	intergenic	VIT_10s0092g00770(dist=8606),VIT_10s0092g00780(dist=35893)
10	12626868	97.5428	intergenic	VIT_10s0092g00770(dist=9613),VIT_10s0092g00780(dist=34886)
10	12627876	99.5964	intergenic	VIT_10s0092g00770(dist=10621),VIT_10s0092g00780(dist=33878)
10	12628883	101.628	intergenic	VIT_10s0092g00770(dist=11628),VIT_10s0092g00780(dist=32871)
10	12629891	103.531	intergenic	VIT_10s0092g00770(dist=12636),VIT_10s0092g00780(dist=31863)
10	12630898	105.448	intergenic	VIT_10s0092g00770(dist=13643),VIT_10s0092g00780(dist=30856)
10	12631906	107.314	intergenic	VIT_10s0092g00770(dist=14651),VIT_10s0092g00780(dist=29848)
10	12632913	109.196	intergenic	VIT_10s0092g00770(dist=15658),VIT_10s0092g00780(dist=28841)
10	12633921	111.063	intergenic	VIT_10s0092g00770(dist=16666),VIT_10s0092g00780(dist=27833)
10	12634928	112.895	intergenic	VIT_10s0092g00770(dist=17673),VIT_10s0092g00780(dist=26826)
10	12635936	114.545	intergenic	VIT_10s0092g00770(dist=18681),VIT_10s0092g00780(dist=25818)
10	12636943	115.96	intergenic	VIT_10s0092g00770(dist=19688),VIT_10s0092g00780(dist=24811)
10	12637951	117.062	intergenic	VIT_10s0092g00770(dist=20696),VIT_10s0092g00780(dist=23803)
10	12638958	117.86	intergenic	VIT_10s0092g00770(dist=21703),VIT_10s0092g00780(dist=22796)
10	12639966	118.273	intergenic	VIT_10s0092g00770(dist=22711),VIT_10s0092g00780(dist=21788)
10	12640973	118.429	intergenic	VIT_10s0092g00770(dist=23718),VIT_10s0092g00780(dist=20781)
10	12641980	118.295	intergenic	VIT_10s0092g00770(dist=24725),VIT_10s0092g00780(dist=19774)
10	12642988	117.898	intergenic	VIT_10s0092g00770(dist=25733),VIT_10s0092g00780(dist=18766)
10	12643995	117.25	intergenic	VIT_10s0092g00770(dist=26740),VIT_10s0092g00780(dist=17759)
10	12645003	116.408	intergenic	VIT_10s0092g00770(dist=27748),VIT_10s0092g00780(dist=16751)
10	12646010	115.518	intergenic	VIT_10s0092g00770(dist=28755),VIT_10s0092g00780(dist=15744)
10	12647018	114.61	intergenic	VIT_10s0092g00770(dist=29763),VIT_10s0092g00780(dist=14736)
10	12648025	113.785	intergenic	VIT_10s0092g00770(dist=30770),VIT_10s0092g00780(dist=13729)
10	12649033	113.183	intergenic	VIT_10s0092g00770(dist=31778),VIT_10s0092g00780(dist=12721)
10	12650040	112.955	intergenic	VIT_10s0092g00770(dist=32785),VIT_10s0092g00780(dist=11714)
10	12651048	112.954	intergenic	VIT_10s0092g00770(dist=33793),VIT_10s0092g00780(dist=10706)
10	12652055	113.099	intergenic	VIT_10s0092g00770(dist=34800),VIT_10s0092g00780(dist=9699)
10	12653063	113.39	intergenic	VIT_10s0092g00770(dist=35808),VIT_10s0092g00780(dist=8691)
10	12654070	113.293	intergenic	VIT_10s0092g00770(dist=36815),VIT_10s0092g00780(dist=7684)
10	12655078	112.509	intergenic	VIT_10s0092g00770(dist=37823),VIT_10s0092g00780(dist=6676)
10	12656085	111.501	intergenic	VIT_10s0092g00770(dist=38830),VIT_10s0092g00780(dist=5669)
10	12657093	110.324	intergenic	VIT_10s0092g00770(dist=39838),VIT_10s0092g00780(dist=4661)
10	12658100	109.012	intergenic	VIT_10s0092g00770(dist=40845),VIT_10s0092g00780(dist=3654)
10	12659108	107.487	intergenic	VIT_10s0092g00770(dist=41853),VIT_10s0092g00780(dist=2646)
10	12660115	105.615	intergenic	VIT_10s0092g00770(dist=42860),VIT_10s0092g00780(dist=1639)
10	12661122	103.309	downstream	VIT_10s0092g00780
10	12662130	100.58	UTR5	VIT_10s0092g00780(VIT_10s0092g00780.t01:c.-79T>A)
10	12663137	96.8423	upstream	VIT_10s0092g00780,VIT_10s0092g00790
10	12664145	92.1052	intergenic	VIT_10s0092g00790(dist=1565),VIT_10s0042g00010(dist=11148)
10	12665152	84.8274	intergenic	VIT_10s0092g00790(dist=2572),VIT_10s0042g00010(dist=10141)
10	12666160	81.8	intergenic	VIT_10s0092g00790(dist=3580),VIT_10s0042g00010(dist=9133)
10	12667167	76.6591	intergenic	VIT_10s0092g00790(dist=4587),VIT_10s0042g00010(dist=8126)
10	12668175	70.3128	intergenic	VIT_10s0092g00790(dist=5595),VIT_10s0042g00010(dist=7118)
10	14363751	85.8667	intergenic	VIT_10s0042g00940(dist=10308),VIT_10s0042g00950(dist=57946)
11	1278139	68.3889	intergenic	VIT_11s0016g01560(dist=15458),VIT_11s0016g01570(dist=6080)
11	10157299	78.0599	intronic	VIT_11s0037g01120
11	10158289	73.5096	intronic	VIT_11s0037g01120
11	10368259	68.617	intergenic	VIT_11s0037g01200(dist=102167),VIT_11s0037g01210(dist=31352)
11	10369250	84.3501	intergenic	VIT_11s0037g01200(dist=103158),VIT_11s0037g01210(dist=30361)
11	10370240	103.047	intergenic	VIT_11s0037g01200(dist=104148),VIT_11s0037g01210(dist=29371)
11	10371231	124.191	intergenic	VIT_11s0037g01200(dist=105139),VIT_11s0037g01210(dist=28380)
11	10372221	148.285	intergenic	VIT_11s0037g01200(dist=106129),VIT_11s0037g01210(dist=27390)
11	10373211	173.65	intergenic	VIT_11s0037g01200(dist=107119),VIT_11s0037g01210(dist=26400)
11	10374202	198.545	intergenic	VIT_11s0037g01200(dist=108110),VIT_11s0037g01210(dist=25409)
11	10375192	221.334	intergenic	VIT_11s0037g01200(dist=109100),VIT_11s0037g01210(dist=24419)
11	10376183	240.088	intergenic	VIT_11s0037g01200(dist=110091),VIT_11s0037g01210(dist=23428)
11	10377173	254.336	intergenic	VIT_11s0037g01200(dist=111081),VIT_11s0037g01210(dist=22438)
11	10378163	263.519	intergenic	VIT_11s0037g01200(dist=112071),VIT_11s0037g01210(dist=21448)
11	10379154	267.682	intergenic	VIT_11s0037g01200(dist=113062),VIT_11s0037g01210(dist=20457)
11	10380144	266.433	intergenic	VIT_11s0037g01200(dist=114052),VIT_11s0037g01210(dist=19467)
11	10381135	259.886	intergenic	VIT_11s0037g01200(dist=115043),VIT_11s0037g01210(dist=18476)
11	10382125	248.218	intergenic	VIT_11s0037g01200(dist=116033),VIT_11s0037g01210(dist=17486)
11	10383116	231.473	intergenic	VIT_11s0037g01200(dist=117024),VIT_11s0037g01210(dist=16495)
11	10384106	209.998	intergenic	VIT_11s0037g01200(dist=118014),VIT_11s0037g01210(dist=15505)
11	10385096	184.188	intergenic	VIT_11s0037g01200(dist=119004),VIT_11s0037g01210(dist=14515)
11	10386087	155.129	intergenic	VIT_11s0037g01200(dist=119995),VIT_11s0037g01210(dist=13524)
11	10387077	124.567	intergenic	VIT_11s0037g01200(dist=120985),VIT_11s0037g01210(dist=12534)
11	10388068	96.9005	intergenic	VIT_11s0037g01200(dist=121976),VIT_11s0037g01210(dist=11543)
11	10389058	77.0214	intergenic	VIT_11s0037g01200(dist=122966),VIT_11s0037g01210(dist=10553)
11	10511871	112.101	intergenic	VIT_11s0037g01230(dist=15104),VIT_11s0037g01240(dist=29153)
11	10512861	80.8338	intergenic	VIT_11s0037g01230(dist=16094),VIT_11s0037g01240(dist=28163)
11	10513852	106.298	intergenic	VIT_11s0037g01230(dist=17085),VIT_11s0037g01240(dist=27172)
11	10514842	116.901	intergenic	VIT_11s0037g01230(dist=18075),VIT_11s0037g01240(dist=26182)
11	10515833	171.417	intergenic	VIT_11s0037g01230(dist=19066),VIT_11s0037g01240(dist=25191)
11	10518804	84.4621	intergenic	VIT_11s0037g01230(dist=22037),VIT_11s0037g01240(dist=22220)
11	10519794	109.909	intergenic	VIT_11s0037g01230(dist=23027),VIT_11s0037g01240(dist=21230)
11	10520785	99.4465	intergenic	VIT_11s0037g01230(dist=24018),VIT_11s0037g01240(dist=20239)
11	10521775	73.9602	intergenic	VIT_11s0037g01230(dist=25008),VIT_11s0037g01240(dist=19249)
11	11085327	66.5257	intergenic	VIT_11s0037g01430(dist=45109),VIT_11s0078g00050(dist=451314)
11	11107116	68.8887	intergenic	VIT_11s0037g01430(dist=66898),VIT_11s0078g00050(dist=429525)
11	11108107	72.685	intergenic	VIT_11s0037g01430(dist=67889),VIT_11s0078g00050(dist=428534)
11	11109097	75.1444	intergenic	VIT_11s0037g01430(dist=68879),VIT_11s0078g00050(dist=427544)
11	11110088	76.7425	intergenic	VIT_11s0037g01430(dist=69870),VIT_11s0078g00050(dist=426553)
11	11111078	78.2064	intergenic	VIT_11s0037g01430(dist=70860),VIT_11s0078g00050(dist=425563)
11	11112068	80.3973	intergenic	VIT_11s0037g01430(dist=71850),VIT_11s0078g00050(dist=424573)
11	11113059	83.5436	intergenic	VIT_11s0037g01430(dist=72841),VIT_11s0078g00050(dist=423582)
11	11114049	87.2448	intergenic	VIT_11s0037g01430(dist=73831),VIT_11s0078g00050(dist=422592)
11	11115040	90.7899	intergenic	VIT_11s0037g01430(dist=74822),VIT_11s0078g00050(dist=421601)
11	11116030	94.0034	intergenic	VIT_11s0037g01430(dist=75812),VIT_11s0078g00050(dist=420611)
11	11117020	96.7452	intergenic	VIT_11s0037g01430(dist=76802),VIT_11s0078g00050(dist=419621)
11	11118011	98.869	intergenic	VIT_11s0037g01430(dist=77793),VIT_11s0078g00050(dist=418630)
11	11119001	100.237	intergenic	VIT_11s0037g01430(dist=78783),VIT_11s0078g00050(dist=417640)
11	11119992	100.563	intergenic	VIT_11s0037g01430(dist=79774),VIT_11s0078g00050(dist=416649)
11	11120982	99.8632	intergenic	VIT_11s0037g01430(dist=80764),VIT_11s0078g00050(dist=415659)
11	11121973	97.7733	intergenic	VIT_11s0037g01430(dist=81755),VIT_11s0078g00050(dist=414668)
11	11122963	94.2027	intergenic	VIT_11s0037g01430(dist=82745),VIT_11s0078g00050(dist=413678)
11	11123953	88.8554	intergenic	VIT_11s0037g01430(dist=83735),VIT_11s0078g00050(dist=412688)
11	11124944	81.2314	intergenic	VIT_11s0037g01430(dist=84726),VIT_11s0078g00050(dist=411697)
11	11125934	70.2525	intergenic	VIT_11s0037g01430(dist=85716),VIT_11s0078g00050(dist=410707)
11	13867431	80.3385	intergenic	VIT_11s0065g00210(dist=72048),VIT_11s0065g00240(dist=12266)
11	16521769	72.5843	intergenic	VIT_11s0103g00490(dist=11673),VIT_11s0103g00510(dist=18687)
11	16522760	77.7528	intergenic	VIT_11s0103g00490(dist=12664),VIT_11s0103g00510(dist=17696)
11	17242799	93.8489	intronic	VIT_11s0052g00170
11	17243789	187.661	intronic	VIT_11s0052g00170
11	17244780	256.72	intronic	VIT_11s0052g00170
11	17245770	250.342	intronic	VIT_11s0052g00170
11	17246760	221.713	intronic	VIT_11s0052g00170
11	17247751	313.725	intronic	VIT_11s0052g00170
11	17248741	288.587	intronic	VIT_11s0052g00170
11	17249732	301.174	intronic	VIT_11s0052g00170
11	17250722	289.967	intronic	VIT_11s0052g00170
11	17251712	378.543	intronic	VIT_11s0052g00170
11	17252703	372.248	intronic	VIT_11s0052g00170
11	17253693	311.684	intronic	VIT_11s0052g00170
11	17254684	203.378	intronic	VIT_11s0052g00170
11	17255674	111.496	intronic	VIT_11s0052g00170
11	17257655	253.145	intronic	VIT_11s0052g00170
11	17258645	558.993	intronic	VIT_11s0052g00170
11	17259636	667.041	intronic	VIT_11s0052g00170
11	17260626	712.05	intronic	VIT_11s0052g00170
11	17261617	683.834	intronic	VIT_11s0052g00170
11	17262607	643.786	intronic	VIT_11s0052g00170
11	17263598	681.615	intronic	VIT_11s0052g00170
11	17264588	600.541	intronic	VIT_11s0052g00170
11	17265578	593.303	intronic	VIT_11s0052g00170
11	17266569	519.851	intronic	VIT_11s0052g00170
11	17267559	537.471	intronic	VIT_11s0052g00170
11	17268550	655.745	intronic	VIT_11s0052g00170
11	17269540	643.02	intronic	VIT_11s0052g00170
11	17270531	610.09	intronic	VIT_11s0052g00170
11	17271521	549.898	intronic	VIT_11s0052g00170
11	17272511	491.926	intronic	VIT_11s0052g00170
11	17273502	393.219	intronic	VIT_11s0052g00170
11	17274492	406.054	intronic	VIT_11s0052g00170
11	17275483	368.803	intronic	VIT_11s0052g00170
11	17276473	278.623	intronic	VIT_11s0052g00170
11	17277464	382.869	intronic	VIT_11s0052g00170
11	17278454	331.51	intronic	VIT_11s0052g00170
11	17279444	415.763	intronic	VIT_11s0052g00170
11	17280435	271.178	intronic	VIT_11s0052g00170
11	17281425	209.178	intronic	VIT_11s0052g00170
11	17283406	263.101	intronic	VIT_11s0052g00170
11	17284396	217.766	intronic	VIT_11s0052g00170
11	17285387	426.93	intronic	VIT_11s0052g00170
11	17286377	495.534	intronic	VIT_11s0052g00170
11	17287368	392.291	intronic	VIT_11s0052g00170
11	17288358	220.351	intronic	VIT_11s0052g00170
11	17289349	220.299	intronic	VIT_11s0052g00170
11	17290339	187.877	intronic	VIT_11s0052g00170
11	17291329	127.609	upstream	VIT_11s0052g00170
11	17293310	82.2363	intergenic	VIT_11s0052g00170(dist=2264),VIT_11s0052g00180(dist=42498)
11	17294301	134.017	intergenic	VIT_11s0052g00170(dist=3255),VIT_11s0052g00180(dist=41507)
11	17296282	207.914	intergenic	VIT_11s0052g00170(dist=5236),VIT_11s0052g00180(dist=39526)
11	17297272	158.319	intergenic	VIT_11s0052g00170(dist=6226),VIT_11s0052g00180(dist=38536)
11	17298262	77.3924	intergenic	VIT_11s0052g00170(dist=7216),VIT_11s0052g00180(dist=37546)
11	18723484	75.5554	intergenic	VIT_11s0052g01040(dist=2983),VIT_11s0052g01050(dist=12826)
11	18724474	122.201	intergenic	VIT_11s0052g01040(dist=3973),VIT_11s0052g01050(dist=11836)
11	18725465	139.809	intergenic	VIT_11s0052g01040(dist=4964),VIT_11s0052g01050(dist=10845)
11	19643589	101.271	intergenic	VIT_11s0052g01820(dist=6950),VIT_11s0052g01830(dist=36909)
11	19657455	67.4622	intergenic	VIT_11s0052g01820(dist=20816),VIT_11s0052g01830(dist=23043)
11	19660426	102.511	intergenic	VIT_11s0052g01820(dist=23787),VIT_11s0052g01830(dist=20072)
11	19661416	90.4644	intergenic	VIT_11s0052g01820(dist=24777),VIT_11s0052g01830(dist=19082)
11	19662407	76.8814	intergenic	VIT_11s0052g01820(dist=25768),VIT_11s0052g01830(dist=18091)
11	19666368	75.5112	intergenic	VIT_11s0052g01820(dist=29729),VIT_11s0052g01830(dist=14130)
12	2131006	74.1887	intergenic	VIT_12s0028g01460(dist=6826),VIT_12s0028g01490(dist=26216)
12	2131993	105.15	intergenic	VIT_12s0028g01460(dist=7813),VIT_12s0028g01490(dist=25229)
12	2132980	133.819	intergenic	VIT_12s0028g01460(dist=8800),VIT_12s0028g01490(dist=24242)
12	2133967	158.699	intergenic	VIT_12s0028g01460(dist=9787),VIT_12s0028g01490(dist=23255)
12	2134954	178.465	intergenic	VIT_12s0028g01460(dist=10774),VIT_12s0028g01490(dist=22268)
12	2135941	192.885	intergenic	VIT_12s0028g01460(dist=11761),VIT_12s0028g01490(dist=21281)
12	2136928	201.106	intergenic	VIT_12s0028g01460(dist=12748),VIT_12s0028g01490(dist=20294)
12	2137915	202.686	intergenic	VIT_12s0028g01460(dist=13735),VIT_12s0028g01490(dist=19307)
12	2138902	195.794	intergenic	VIT_12s0028g01460(dist=14722),VIT_12s0028g01490(dist=18320)
12	2139889	175.82	intergenic	VIT_12s0028g01460(dist=15709),VIT_12s0028g01490(dist=17333)
12	2140876	122.551	intergenic	VIT_12s0028g01460(dist=16696),VIT_12s0028g01490(dist=16346)
12	2142850	143.396	intergenic	VIT_12s0028g01460(dist=18670),VIT_12s0028g01490(dist=14372)
12	2143837	166.795	intergenic	VIT_12s0028g01460(dist=19657),VIT_12s0028g01490(dist=13385)
12	2144824	170.588	intergenic	VIT_12s0028g01460(dist=20644),VIT_12s0028g01490(dist=12398)
12	2145811	164.935	intergenic	VIT_12s0028g01460(dist=21631),VIT_12s0028g01490(dist=11411)
12	2146798	153.285	intergenic	VIT_12s0028g01460(dist=22618),VIT_12s0028g01490(dist=10424)
12	2147785	137.357	intergenic	VIT_12s0028g01460(dist=23605),VIT_12s0028g01490(dist=9437)
12	2148772	117.654	intergenic	VIT_12s0028g01460(dist=24592),VIT_12s0028g01490(dist=8450)
12	2149759	94.2655	intergenic	VIT_12s0028g01460(dist=25579),VIT_12s0028g01490(dist=7463)
12	2150746	71.4928	intergenic	VIT_12s0028g01460(dist=26566),VIT_12s0028g01490(dist=6476)
12	2158642	88.3003	exonic	VIT_12s0028g01500
12	2159629	113.636	upstream	VIT_12s0028g01500
12	2160616	115.617	intergenic	VIT_12s0028g01500(dist=1904),VIT_12s0028g01510(dist=6691)
12	2161603	104.584	intergenic	VIT_12s0028g01500(dist=2891),VIT_12s0028g01510(dist=5704)
12	2162589	88.3539	intergenic	VIT_12s0028g01500(dist=3877),VIT_12s0028g01510(dist=4718)
12	2163576	72.7796	intergenic	VIT_12s0028g01500(dist=4864),VIT_12s0028g01510(dist=3731)
12	2180355	66.9273	intronic	VIT_12s0028g01520
12	2208978	65.5543	intergenic	VIT_12s0028g01530(dist=10049),VIT_12s0028g01540(dist=41027)
12	2209965	71.1421	intergenic	VIT_12s0028g01530(dist=11036),VIT_12s0028g01540(dist=40040)
12	2210952	75.6292	intergenic	VIT_12s0028g01530(dist=12023),VIT_12s0028g01540(dist=39053)
12	2211939	78.9337	intergenic	VIT_12s0028g01530(dist=13010),VIT_12s0028g01540(dist=38066)
12	2212926	80.8364	intergenic	VIT_12s0028g01530(dist=13997),VIT_12s0028g01540(dist=37079)
12	2213913	81.2924	intergenic	VIT_12s0028g01530(dist=14984),VIT_12s0028g01540(dist=36092)
12	2214900	80.036	intergenic	VIT_12s0028g01530(dist=15971),VIT_12s0028g01540(dist=35105)
12	2215887	76.7149	intergenic	VIT_12s0028g01530(dist=16958),VIT_12s0028g01540(dist=34118)
12	2216874	70.8838	intergenic	VIT_12s0028g01530(dist=17945),VIT_12s0028g01540(dist=33131)
12	2342221	65.64	intergenic	VIT_12s0028g01680(dist=2447),VIT_12s0028g01690(dist=6071)
12	3736832	85.7396	intergenic	VIT_12s0028g03000(dist=4087),VIT_12s0028g03010(dist=15472)
12	3737819	101.518	intergenic	VIT_12s0028g03000(dist=5074),VIT_12s0028g03010(dist=14485)
12	9273822	82.185	downstream	VIT_12s0057g00630,VIT_12s0057g00640
12	9274809	72.3595	exonic	VIT_12s0057g00640
12	9275796	70.9891	exonic	VIT_12s0057g00640
12	9286653	65.7232	UTR3	VIT_12s0057g00650(VIT_12s0057g00650.t01:c.*757A>T)
12	9287640	126.153	intronic	VIT_12s0057g00650
12	9288627	142.91	intronic	VIT_12s0057g00650
12	9289614	125.694	downstream	VIT_12s0057g00650
12	11786688	72.2566	intergenic	VIT_12s0121g00080(dist=19071),VIT_12s0121g00090(dist=9954)
12	11787675	113.141	intergenic	VIT_12s0121g00080(dist=20058),VIT_12s0121g00090(dist=8967)
12	11788662	101.455	intergenic	VIT_12s0121g00080(dist=21045),VIT_12s0121g00090(dist=7980)
12	11789649	143.491	intergenic	VIT_12s0121g00080(dist=22032),VIT_12s0121g00090(dist=6993)
12	11790636	118.527	intergenic	VIT_12s0121g00080(dist=23019),VIT_12s0121g00090(dist=6006)
12	11791623	103.62	intergenic	VIT_12s0121g00080(dist=24006),VIT_12s0121g00090(dist=5019)
12	11917958	66.8071	intergenic	VIT_12s0121g00130(dist=10866),VIT_12s0121g00180(dist=109401)
12	11918945	82.9744	intergenic	VIT_12s0121g00130(dist=11853),VIT_12s0121g00180(dist=108414)
12	11919932	86.4238	intergenic	VIT_12s0121g00130(dist=12840),VIT_12s0121g00180(dist=107427)
12	11920918	70.4645	intergenic	VIT_12s0121g00130(dist=13826),VIT_12s0121g00180(dist=106441)
12	13533653	80.541	intergenic	VIT_12s0055g00550(dist=4038),VIT_12s0055g00560(dist=19835)
12	13534640	89.6727	intergenic	VIT_12s0055g00550(dist=5025),VIT_12s0055g00560(dist=18848)
12	13535627	83.1508	intergenic	VIT_12s0055g00550(dist=6012),VIT_12s0055g00560(dist=17861)
12	13536614	73.5214	intergenic	VIT_12s0055g00550(dist=6999),VIT_12s0055g00560(dist=16874)
12	14299554	85.7594	intergenic	VIT_12s0055g00900(dist=4880),VIT_12s0055g00910(dist=31749)
12	14300541	110.656	intergenic	VIT_12s0055g00900(dist=5867),VIT_12s0055g00910(dist=30762)
12	15603363	71.0582	intergenic	VIT_12s0034g00140(dist=12540),VIT_12s0034g00150(dist=10303)
12	15604350	93.1044	intergenic	VIT_12s0034g00140(dist=13527),VIT_12s0034g00150(dist=9316)
12	15605337	113.401	intergenic	VIT_12s0034g00140(dist=14514),VIT_12s0034g00150(dist=8329)
12	15606324	131.03	intergenic	VIT_12s0034g00140(dist=15501),VIT_12s0034g00150(dist=7342)
12	15607311	145.406	intergenic	VIT_12s0034g00140(dist=16488),VIT_12s0034g00150(dist=6355)
12	15608298	155.817	intergenic	VIT_12s0034g00140(dist=17475),VIT_12s0034g00150(dist=5368)
12	15609285	160.985	intergenic	VIT_12s0034g00140(dist=18462),VIT_12s0034g00150(dist=4381)
12	15610272	158.632	intergenic	VIT_12s0034g00140(dist=19449),VIT_12s0034g00150(dist=3394)
12	15611259	144.834	intergenic	VIT_12s0034g00140(dist=20436),VIT_12s0034g00150(dist=2407)
12	15612246	113.154	intergenic	VIT_12s0034g00140(dist=21423),VIT_12s0034g00150(dist=1420)
12	18236641	136.079	intergenic	VIT_12s0034g02040(dist=6442),VIT_12s0034g02050(dist=3161)
12	18237628	122.548	intergenic	VIT_12s0034g02040(dist=7429),VIT_12s0034g02050(dist=2174)
12	18241576	67.736	intergenic	VIT_12s0034g02050(dist=1358),VIT_12s0034g02060(dist=2944)
12	18242563	97.0375	intergenic	VIT_12s0034g02050(dist=2345),VIT_12s0034g02060(dist=1957)
12	18243550	123.248	downstream	VIT_12s0034g02060
12	18244537	138.129	UTR3	VIT_12s0034g02060(VIT_12s0034g02060.t01:c.*68T>A)
12	18245524	142.488	intronic	VIT_12s0034g02060
12	18246511	137.022	upstream	VIT_12s0034g02060
12	18247498	122.709	intergenic	VIT_12s0034g02060(dist=1125),VIT_12s0034g02090(dist=77732)
12	18248485	100.735	intergenic	VIT_12s0034g02060(dist=2112),VIT_12s0034g02090(dist=76745)
12	18249472	68.2329	intergenic	VIT_12s0034g02060(dist=3099),VIT_12s0034g02090(dist=75758)
12	18260329	84.9906	intergenic	VIT_12s0034g02060(dist=13956),VIT_12s0034g02090(dist=64901)
12	18261316	66.6921	intergenic	VIT_12s0034g02060(dist=14943),VIT_12s0034g02090(dist=63914)
12	18343235	110.254	intergenic	VIT_12s0034g02090(dist=14061),VIT_12s0034g02120(dist=33402)
12	18344222	184.418	intergenic	VIT_12s0034g02090(dist=15048),VIT_12s0034g02120(dist=32415)
12	18345209	198.971	intergenic	VIT_12s0034g02090(dist=16035),VIT_12s0034g02120(dist=31428)
12	18346196	173.016	intergenic	VIT_12s0034g02090(dist=17022),VIT_12s0034g02120(dist=30441)
12	18347183	140.07	intergenic	VIT_12s0034g02090(dist=18009),VIT_12s0034g02120(dist=29454)
12	18348170	81.0368	intergenic	VIT_12s0034g02090(dist=18996),VIT_12s0034g02120(dist=28467)
12	18358040	81.1908	intergenic	VIT_12s0034g02090(dist=28866),VIT_12s0034g02120(dist=18597)
12	18359027	113.297	intergenic	VIT_12s0034g02090(dist=29853),VIT_12s0034g02120(dist=17610)
12	18360014	136.465	intergenic	VIT_12s0034g02090(dist=30840),VIT_12s0034g02120(dist=16623)
12	18361001	151.96	intergenic	VIT_12s0034g02090(dist=31827),VIT_12s0034g02120(dist=15636)
12	18361988	162.892	intergenic	VIT_12s0034g02090(dist=32814),VIT_12s0034g02120(dist=14649)
12	18362975	168.249	intergenic	VIT_12s0034g02090(dist=33801),VIT_12s0034g02120(dist=13662)
12	18363962	170.263	intergenic	VIT_12s0034g02090(dist=34788),VIT_12s0034g02120(dist=12675)
12	18364949	168.517	intergenic	VIT_12s0034g02090(dist=35775),VIT_12s0034g02120(dist=11688)
12	18365936	164.703	intergenic	VIT_12s0034g02090(dist=36762),VIT_12s0034g02120(dist=10701)
12	18366923	158.427	intergenic	VIT_12s0034g02090(dist=37749),VIT_12s0034g02120(dist=9714)
12	18367910	150.546	intergenic	VIT_12s0034g02090(dist=38736),VIT_12s0034g02120(dist=8727)
12	18368897	141.131	intergenic	VIT_12s0034g02090(dist=39723),VIT_12s0034g02120(dist=7740)
12	18369884	130.196	intergenic	VIT_12s0034g02090(dist=40710),VIT_12s0034g02120(dist=6753)
12	18370871	117.666	intergenic	VIT_12s0034g02090(dist=41697),VIT_12s0034g02120(dist=5766)
12	18371858	103.048	intergenic	VIT_12s0034g02090(dist=42684),VIT_12s0034g02120(dist=4779)
12	18372845	85.6772	intergenic	VIT_12s0034g02090(dist=43671),VIT_12s0034g02120(dist=3792)
12	18809093	80.0471	intronic	VIT_12s0034g02360
12	18810080	86.6482	intronic	VIT_12s0034g02360
12	18811067	71.2886	intronic	VIT_12s0034g02360
12	21442371	68.3422	intergenic	VIT_12s0035g01550(dist=24452),VIT_12s0035g01560(dist=3138)
12	21444345	77.0882	intergenic	VIT_12s0035g01550(dist=26426),VIT_12s0035g01560(dist=1164)
12	21445332	80.2075	downstream	VIT_12s0035g01560
12	21446319	72.3522	intronic	VIT_12s0035g01560
12	21453228	71.2904	intergenic	VIT_12s0035g01560(dist=3343),VIT_12s0035g01590(dist=45394)
12	21454215	76.1709	intergenic	VIT_12s0035g01560(dist=4330),VIT_12s0035g01590(dist=44407)
12	21455202	77.9004	intergenic	VIT_12s0035g01560(dist=5317),VIT_12s0035g01590(dist=43420)
12	21456189	76.9689	intergenic	VIT_12s0035g01560(dist=6304),VIT_12s0035g01590(dist=42433)
12	21457176	72.4189	intergenic	VIT_12s0035g01560(dist=7291),VIT_12s0035g01590(dist=41446)
12	21460137	69.1222	intergenic	VIT_12s0035g01560(dist=10252),VIT_12s0035g01590(dist=38485)
12	21461124	69.3135	intergenic	VIT_12s0035g01560(dist=11239),VIT_12s0035g01590(dist=37498)
12	21462111	67.1429	intergenic	VIT_12s0035g01560(dist=12226),VIT_12s0035g01590(dist=36511)
13	13347071	68.1045	downstream	VIT_13s0073g00130
13	13356220	104.213	intergenic	VIT_13s0073g00130(dist=9742),VIT_13s0073g00140(dist=35814)
13	13358253	311.84	intergenic	VIT_13s0073g00130(dist=11775),VIT_13s0073g00140(dist=33781)
13	13359269	218.322	intergenic	VIT_13s0073g00130(dist=12791),VIT_13s0073g00140(dist=32765)
13	13364352	352.194	intergenic	VIT_13s0073g00130(dist=17874),VIT_13s0073g00140(dist=27682)
13	13365368	283.751	intergenic	VIT_13s0073g00130(dist=18890),VIT_13s0073g00140(dist=26666)
13	13366385	211.822	intergenic	VIT_13s0073g00130(dist=19907),VIT_13s0073g00140(dist=25649)
13	13368418	177.947	intergenic	VIT_13s0073g00130(dist=21940),VIT_13s0073g00140(dist=23616)
13	13369434	154.24	intergenic	VIT_13s0073g00130(dist=22956),VIT_13s0073g00140(dist=22600)
13	13373501	119.319	intergenic	VIT_13s0073g00130(dist=27023),VIT_13s0073g00140(dist=18533)
13	13377567	123.41	intergenic	VIT_13s0073g00130(dist=31089),VIT_13s0073g00140(dist=14467)
13	13378583	425.823	intergenic	VIT_13s0073g00130(dist=32105),VIT_13s0073g00140(dist=13451)
13	13379600	485.204	intergenic	VIT_13s0073g00130(dist=33122),VIT_13s0073g00140(dist=12434)
13	13380616	475.091	intergenic	VIT_13s0073g00130(dist=34138),VIT_13s0073g00140(dist=11418)
13	13381633	422.189	intergenic	VIT_13s0073g00130(dist=35155),VIT_13s0073g00140(dist=10401)
13	13382649	335.151	intergenic	VIT_13s0073g00130(dist=36171),VIT_13s0073g00140(dist=9385)
13	13383666	223.047	intergenic	VIT_13s0073g00130(dist=37188),VIT_13s0073g00140(dist=8368)
13	13384682	112.003	intergenic	VIT_13s0073g00130(dist=38204),VIT_13s0073g00140(dist=7352)
13	13457872	66.4224	intergenic	VIT_13s0073g00160(dist=6219),VIT_13s0073g00170(dist=20454)
13	13458889	77.8922	intergenic	VIT_13s0073g00160(dist=7236),VIT_13s0073g00170(dist=19437)
13	13459905	90.3519	intergenic	VIT_13s0073g00160(dist=8252),VIT_13s0073g00170(dist=18421)
13	13460922	102.939	intergenic	VIT_13s0073g00160(dist=9269),VIT_13s0073g00170(dist=17404)
13	13461939	114.589	intergenic	VIT_13s0073g00160(dist=10286),VIT_13s0073g00170(dist=16387)
13	13462955	125.049	intergenic	VIT_13s0073g00160(dist=11302),VIT_13s0073g00170(dist=15371)
13	13463972	134.054	intergenic	VIT_13s0073g00160(dist=12319),VIT_13s0073g00170(dist=14354)
13	13464988	140.89	intergenic	VIT_13s0073g00160(dist=13335),VIT_13s0073g00170(dist=13338)
13	13466005	144.299	intergenic	VIT_13s0073g00160(dist=14352),VIT_13s0073g00170(dist=12321)
13	13467021	143.345	intergenic	VIT_13s0073g00160(dist=15368),VIT_13s0073g00170(dist=11305)
13	13468038	138.979	intergenic	VIT_13s0073g00160(dist=16385),VIT_13s0073g00170(dist=10288)
13	13469054	134.958	intergenic	VIT_13s0073g00160(dist=17401),VIT_13s0073g00170(dist=9272)
13	13470071	130.955	intergenic	VIT_13s0073g00160(dist=18418),VIT_13s0073g00170(dist=8255)
13	13471087	122.965	intergenic	VIT_13s0073g00160(dist=19434),VIT_13s0073g00170(dist=7239)
13	13472104	102.934	intergenic	VIT_13s0073g00160(dist=20451),VIT_13s0073g00170(dist=6222)
13	13709972	77.2864	intergenic	VIT_13s0073g00310(dist=6488),VIT_13s0073g00320(dist=8688)
13	13710988	136.373	intergenic	VIT_13s0073g00310(dist=7504),VIT_13s0073g00320(dist=7672)
13	13712005	187.069	intergenic	VIT_13s0073g00310(dist=8521),VIT_13s0073g00320(dist=6655)
13	13713021	230.907	intergenic	VIT_13s0073g00310(dist=9537),VIT_13s0073g00320(dist=5639)
13	13714038	254.056	intergenic	VIT_13s0073g00310(dist=10554),VIT_13s0073g00320(dist=4622)
13	13715054	243.094	intergenic	VIT_13s0073g00310(dist=11570),VIT_13s0073g00320(dist=3606)
13	13716071	192.16	intergenic	VIT_13s0073g00310(dist=12587),VIT_13s0073g00320(dist=2589)
13	13717087	126.597	intergenic	VIT_13s0073g00310(dist=13603),VIT_13s0073g00320(dist=1573)
13	13718104	73.2435	upstream	VIT_13s0073g00320
13	13721153	100.136	intergenic	VIT_13s0073g00320(dist=1873),VIT_13s0073g00330(dist=34961)
13	13722170	183.76	intergenic	VIT_13s0073g00320(dist=2890),VIT_13s0073g00330(dist=33944)
13	13723187	317.332	intergenic	VIT_13s0073g00320(dist=3907),VIT_13s0073g00330(dist=32927)
13	13724203	412.381	intergenic	VIT_13s0073g00320(dist=4923),VIT_13s0073g00330(dist=31911)
13	13725220	470.661	intergenic	VIT_13s0073g00320(dist=5940),VIT_13s0073g00330(dist=30894)
13	13726236	497.579	intergenic	VIT_13s0073g00320(dist=6956),VIT_13s0073g00330(dist=29878)
13	13727253	495.846	intergenic	VIT_13s0073g00320(dist=7973),VIT_13s0073g00330(dist=28861)
13	13728269	466.383	intergenic	VIT_13s0073g00320(dist=8989),VIT_13s0073g00330(dist=27845)
13	13729286	411.575	intergenic	VIT_13s0073g00320(dist=10006),VIT_13s0073g00330(dist=26828)
13	13730302	337.738	intergenic	VIT_13s0073g00320(dist=11022),VIT_13s0073g00330(dist=25812)
13	13731319	249.148	intergenic	VIT_13s0073g00320(dist=12039),VIT_13s0073g00330(dist=24795)
13	13732335	142.554	intergenic	VIT_13s0073g00320(dist=13055),VIT_13s0073g00330(dist=23779)
13	13744534	101.044	intergenic	VIT_13s0073g00320(dist=25254),VIT_13s0073g00330(dist=11580)
13	13745550	281.837	intergenic	VIT_13s0073g00320(dist=26270),VIT_13s0073g00330(dist=10564)
13	13746567	369.829	intergenic	VIT_13s0073g00320(dist=27287),VIT_13s0073g00330(dist=9547)
13	13747583	403.164	intergenic	VIT_13s0073g00320(dist=28303),VIT_13s0073g00330(dist=8531)
13	13748600	384.913	intergenic	VIT_13s0073g00320(dist=29320),VIT_13s0073g00330(dist=7514)
13	13749616	302.485	intergenic	VIT_13s0073g00320(dist=30336),VIT_13s0073g00330(dist=6498)
13	13750633	107.955	intergenic	VIT_13s0073g00320(dist=31353),VIT_13s0073g00330(dist=5481)
13	13756732	132.948	intronic	VIT_13s0073g00330
13	13757749	93.1111	intronic	VIT_13s0073g00330
13	13760798	77.1381	intronic	VIT_13s0073g00330
13	13767914	86.76	intronic	VIT_13s0073g00330
13	13768930	174.625	intronic	VIT_13s0073g00330
13	13941740	72.8443	intergenic	VIT_13s0073g00340(dist=67167),VIT_13s0073g00380(dist=175862)
13	13942757	82.2163	intergenic	VIT_13s0073g00340(dist=68184),VIT_13s0073g00380(dist=174845)
13	13943773	81.7368	intergenic	VIT_13s0073g00340(dist=69200),VIT_13s0073g00380(dist=173829)
13	13944790	108.972	intergenic	VIT_13s0073g00340(dist=70217),VIT_13s0073g00380(dist=172812)
13	13945806	119.951	intergenic	VIT_13s0073g00340(dist=71233),VIT_13s0073g00380(dist=171796)
13	13946823	125.658	intergenic	VIT_13s0073g00340(dist=72250),VIT_13s0073g00380(dist=170779)
13	13947839	120.681	intergenic	VIT_13s0073g00340(dist=73266),VIT_13s0073g00380(dist=169763)
13	13948856	100.859	intergenic	VIT_13s0073g00340(dist=74283),VIT_13s0073g00380(dist=168746)
13	13951906	66.6585	intergenic	VIT_13s0073g00340(dist=77333),VIT_13s0073g00380(dist=165696)
13	13952922	108.363	intergenic	VIT_13s0073g00340(dist=78349),VIT_13s0073g00380(dist=164680)
13	13953939	111.489	intergenic	VIT_13s0073g00340(dist=79366),VIT_13s0073g00380(dist=163663)
13	13954955	92.9325	intergenic	VIT_13s0073g00340(dist=80382),VIT_13s0073g00380(dist=162647)
13	13955972	65.4645	intergenic	VIT_13s0073g00340(dist=81399),VIT_13s0073g00380(dist=161630)
13	13956988	78.4202	intergenic	VIT_13s0073g00340(dist=82415),VIT_13s0073g00380(dist=160614)
13	13958005	109.316	intergenic	VIT_13s0073g00340(dist=83432),VIT_13s0073g00380(dist=159597)
13	13959021	226.627	intergenic	VIT_13s0073g00340(dist=84448),VIT_13s0073g00380(dist=158581)
13	13960038	284.749	intergenic	VIT_13s0073g00340(dist=85465),VIT_13s0073g00380(dist=157564)
13	13961054	326.362	intergenic	VIT_13s0073g00340(dist=86481),VIT_13s0073g00380(dist=156548)
13	13962071	356.747	intergenic	VIT_13s0073g00340(dist=87498),VIT_13s0073g00380(dist=155531)
13	13963087	378.03	intergenic	VIT_13s0073g00340(dist=88514),VIT_13s0073g00380(dist=154515)
13	13964104	384.618	intergenic	VIT_13s0073g00340(dist=89531),VIT_13s0073g00380(dist=153498)
13	13965120	331.264	intergenic	VIT_13s0073g00340(dist=90547),VIT_13s0073g00380(dist=152482)
13	13966137	425.862	intergenic	VIT_13s0073g00340(dist=91564),VIT_13s0073g00380(dist=151465)
13	13967154	486.66	intergenic	VIT_13s0073g00340(dist=92581),VIT_13s0073g00380(dist=150448)
13	13968170	522.963	intergenic	VIT_13s0073g00340(dist=93597),VIT_13s0073g00380(dist=149432)
13	13969187	565.644	intergenic	VIT_13s0073g00340(dist=94614),VIT_13s0073g00380(dist=148415)
13	13970203	596.55	intergenic	VIT_13s0073g00340(dist=95630),VIT_13s0073g00380(dist=147399)
13	13971220	625.804	intergenic	VIT_13s0073g00340(dist=96647),VIT_13s0073g00380(dist=146382)
13	13972236	656.085	intergenic	VIT_13s0073g00340(dist=97663),VIT_13s0073g00380(dist=145366)
13	13973253	681.244	intergenic	VIT_13s0073g00340(dist=98680),VIT_13s0073g00380(dist=144349)
13	13974269	702.696	intergenic	VIT_13s0073g00340(dist=99696),VIT_13s0073g00380(dist=143333)
13	13975286	727.763	intergenic	VIT_13s0073g00340(dist=100713),VIT_13s0073g00380(dist=142316)
13	13976302	756.184	intergenic	VIT_13s0073g00340(dist=101729),VIT_13s0073g00380(dist=141300)
13	13977319	779.152	intergenic	VIT_13s0073g00340(dist=102746),VIT_13s0073g00380(dist=140283)
13	13978335	801.631	intergenic	VIT_13s0073g00340(dist=103762),VIT_13s0073g00380(dist=139267)
13	13979352	821.482	intergenic	VIT_13s0073g00340(dist=104779),VIT_13s0073g00380(dist=138250)
13	13980368	841.095	intergenic	VIT_13s0073g00340(dist=105795),VIT_13s0073g00380(dist=137234)
13	13981385	858.665	intergenic	VIT_13s0073g00340(dist=106812),VIT_13s0073g00380(dist=136217)
13	13982401	876.426	intergenic	VIT_13s0073g00340(dist=107828),VIT_13s0073g00380(dist=135201)
13	13983418	891.686	intergenic	VIT_13s0073g00340(dist=108845),VIT_13s0073g00380(dist=134184)
13	13984435	906.806	intergenic	VIT_13s0073g00340(dist=109862),VIT_13s0073g00380(dist=133167)
13	13985451	920.802	intergenic	VIT_13s0073g00340(dist=110878),VIT_13s0073g00380(dist=132151)
13	13986468	933.904	intergenic	VIT_13s0073g00340(dist=111895),VIT_13s0073g00380(dist=131134)
13	13987484	945.791	intergenic	VIT_13s0073g00340(dist=112911),VIT_13s0073g00380(dist=130118)
13	13988501	956.603	intergenic	VIT_13s0073g00340(dist=113928),VIT_13s0073g00380(dist=129101)
13	13989517	966.396	intergenic	VIT_13s0073g00340(dist=114944),VIT_13s0073g00380(dist=128085)
13	13990534	974.35	intergenic	VIT_13s0073g00340(dist=115961),VIT_13s0073g00380(dist=127068)
13	13991550	982.264	intergenic	VIT_13s0073g00340(dist=116977),VIT_13s0073g00380(dist=126052)
13	13992567	988.078	intergenic	VIT_13s0073g00340(dist=117994),VIT_13s0073g00380(dist=125035)
13	13993583	993.72	intergenic	VIT_13s0073g00340(dist=119010),VIT_13s0073g00380(dist=124019)
13	13994600	997.17	intergenic	VIT_13s0073g00340(dist=120027),VIT_13s0073g00380(dist=123002)
13	13995616	999.355	intergenic	VIT_13s0073g00340(dist=121043),VIT_13s0073g00380(dist=121986)
13	13996633	1000.9	intergenic	VIT_13s0073g00340(dist=122060),VIT_13s0073g00380(dist=120969)
13	13997649	999.736	intergenic	VIT_13s0073g00340(dist=123076),VIT_13s0073g00380(dist=119953)
13	13998666	997.095	intergenic	VIT_13s0073g00340(dist=124093),VIT_13s0073g00380(dist=118936)
13	13999682	993.147	intergenic	VIT_13s0073g00340(dist=125109),VIT_13s0073g00380(dist=117920)
13	14000699	987.621	intergenic	VIT_13s0073g00340(dist=126126),VIT_13s0073g00380(dist=116903)
13	14001716	979.649	intergenic	VIT_13s0073g00340(dist=127143),VIT_13s0073g00380(dist=115886)
13	14002732	968.993	intergenic	VIT_13s0073g00340(dist=128159),VIT_13s0073g00380(dist=114870)
13	14003749	956.66	intergenic	VIT_13s0073g00340(dist=129176),VIT_13s0073g00380(dist=113853)
13	14004765	941.822	intergenic	VIT_13s0073g00340(dist=130192),VIT_13s0073g00380(dist=112837)
13	14005782	924.197	intergenic	VIT_13s0073g00340(dist=131209),VIT_13s0073g00380(dist=111820)
13	14006798	903.574	intergenic	VIT_13s0073g00340(dist=132225),VIT_13s0073g00380(dist=110804)
13	14007815	878.852	intergenic	VIT_13s0073g00340(dist=133242),VIT_13s0073g00380(dist=109787)
13	14008831	850.361	intergenic	VIT_13s0073g00340(dist=134258),VIT_13s0073g00380(dist=108771)
13	14009848	817.716	intergenic	VIT_13s0073g00340(dist=135275),VIT_13s0073g00380(dist=107754)
13	14010864	779.537	intergenic	VIT_13s0073g00340(dist=136291),VIT_13s0073g00380(dist=106738)
13	14011881	735.614	intergenic	VIT_13s0073g00340(dist=137308),VIT_13s0073g00380(dist=105721)
13	14012897	682.98	intergenic	VIT_13s0073g00340(dist=138324),VIT_13s0073g00380(dist=104705)
13	14013914	620.721	intergenic	VIT_13s0073g00340(dist=139341),VIT_13s0073g00380(dist=103688)
13	14014930	544.063	intergenic	VIT_13s0073g00340(dist=140357),VIT_13s0073g00380(dist=102672)
13	14015947	446.509	intergenic	VIT_13s0073g00340(dist=141374),VIT_13s0073g00380(dist=101655)
13	14016963	309.866	intergenic	VIT_13s0073g00340(dist=142390),VIT_13s0073g00380(dist=100639)
13	14020013	142.556	intergenic	VIT_13s0073g00340(dist=145440),VIT_13s0073g00380(dist=97589)
13	14021030	174.418	intergenic	VIT_13s0073g00340(dist=146457),VIT_13s0073g00380(dist=96572)
13	14022046	162.732	intergenic	VIT_13s0073g00340(dist=147473),VIT_13s0073g00380(dist=95556)
13	14023063	185.604	intergenic	VIT_13s0073g00340(dist=148490),VIT_13s0073g00380(dist=94539)
13	14024079	220.762	intergenic	VIT_13s0073g00340(dist=149506),VIT_13s0073g00380(dist=93523)
13	14025096	232.361	intergenic	VIT_13s0073g00340(dist=150523),VIT_13s0073g00380(dist=92506)
13	14026112	211.628	intergenic	VIT_13s0073g00340(dist=151539),VIT_13s0073g00380(dist=91490)
13	14027129	108.116	intergenic	VIT_13s0073g00340(dist=152556),VIT_13s0073g00380(dist=90473)
13	14029162	166.131	intergenic	VIT_13s0073g00340(dist=154589),VIT_13s0073g00380(dist=88440)
13	14030178	271.392	intergenic	VIT_13s0073g00340(dist=155605),VIT_13s0073g00380(dist=87424)
13	14031195	306.137	intergenic	VIT_13s0073g00340(dist=156622),VIT_13s0073g00380(dist=86407)
13	14032211	308.207	intergenic	VIT_13s0073g00340(dist=157638),VIT_13s0073g00380(dist=85391)
13	14033228	254.861	intergenic	VIT_13s0073g00340(dist=158655),VIT_13s0073g00380(dist=84374)
13	14034244	69.5107	intergenic	VIT_13s0073g00340(dist=159671),VIT_13s0073g00380(dist=83358)
13	14036278	246.207	intergenic	VIT_13s0073g00340(dist=161705),VIT_13s0073g00380(dist=81324)
13	14037294	261.862	intergenic	VIT_13s0073g00340(dist=162721),VIT_13s0073g00380(dist=80308)
13	14038311	214.1	intergenic	VIT_13s0073g00340(dist=163738),VIT_13s0073g00380(dist=79291)
13	14042377	157.999	intergenic	VIT_13s0073g00340(dist=167804),VIT_13s0073g00380(dist=75225)
13	14043393	165.96	intergenic	VIT_13s0073g00340(dist=168820),VIT_13s0073g00380(dist=74209)
13	14044410	423.092	intergenic	VIT_13s0073g00340(dist=169837),VIT_13s0073g00380(dist=73192)
13	14045426	314.699	intergenic	VIT_13s0073g00340(dist=170853),VIT_13s0073g00380(dist=72176)
13	14046443	305.574	intergenic	VIT_13s0073g00340(dist=171870),VIT_13s0073g00380(dist=71159)
13	14047459	569.992	intergenic	VIT_13s0073g00340(dist=172886),VIT_13s0073g00380(dist=70143)
13	14048476	608.94	intergenic	VIT_13s0073g00340(dist=173903),VIT_13s0073g00380(dist=69126)
13	14049492	463.473	intergenic	VIT_13s0073g00340(dist=174919),VIT_13s0073g00380(dist=68110)
13	14050509	395.477	intergenic	VIT_13s0073g00340(dist=175936),VIT_13s0073g00380(dist=67093)
13	14051525	344.908	intergenic	VIT_13s0073g00340(dist=176952),VIT_13s0073g00380(dist=66077)
13	14052542	442.631	intergenic	VIT_13s0073g00340(dist=177969),VIT_13s0073g00380(dist=65060)
13	14053558	610.208	intergenic	VIT_13s0073g00340(dist=178985),VIT_13s0073g00380(dist=64044)
13	14054575	624.58	intergenic	VIT_13s0073g00340(dist=180002),VIT_13s0073g00380(dist=63027)
13	14055592	570.966	intergenic	VIT_13s0073g00340(dist=181019),VIT_13s0073g00380(dist=62010)
13	14056608	582.772	intergenic	VIT_13s0073g00340(dist=182035),VIT_13s0073g00380(dist=60994)
13	14057625	556.462	intergenic	VIT_13s0073g00340(dist=183052),VIT_13s0073g00380(dist=59977)
13	14058641	458.921	intergenic	VIT_13s0073g00340(dist=184068),VIT_13s0073g00380(dist=58961)
13	14059658	188.381	intergenic	VIT_13s0073g00340(dist=185085),VIT_13s0073g00380(dist=57944)
13	14062707	204.281	intergenic	VIT_13s0073g00340(dist=188134),VIT_13s0073g00380(dist=54895)
13	14063724	207.223	intergenic	VIT_13s0073g00340(dist=189151),VIT_13s0073g00380(dist=53878)
13	14064740	273.355	intergenic	VIT_13s0073g00340(dist=190167),VIT_13s0073g00380(dist=52862)
13	14065757	356.532	intergenic	VIT_13s0073g00340(dist=191184),VIT_13s0073g00380(dist=51845)
13	14066773	305.046	intergenic	VIT_13s0073g00340(dist=192200),VIT_13s0073g00380(dist=50829)
13	14067790	314.799	intergenic	VIT_13s0073g00340(dist=193217),VIT_13s0073g00380(dist=49812)
13	14068806	288.666	intergenic	VIT_13s0073g00340(dist=194233),VIT_13s0073g00380(dist=48796)
13	14069823	297.774	intergenic	VIT_13s0073g00340(dist=195250),VIT_13s0073g00380(dist=47779)
13	14070839	243.569	intergenic	VIT_13s0073g00340(dist=196266),VIT_13s0073g00380(dist=46763)
13	14071856	123.455	intergenic	VIT_13s0073g00340(dist=197283),VIT_13s0073g00380(dist=45746)
13	14084054	77.7446	intergenic	VIT_13s0073g00340(dist=209481),VIT_13s0073g00380(dist=33548)
13	14085071	224.5	intergenic	VIT_13s0073g00340(dist=210498),VIT_13s0073g00380(dist=32531)
13	14086087	337.404	intergenic	VIT_13s0073g00340(dist=211514),VIT_13s0073g00380(dist=31515)
13	14087104	424.662	intergenic	VIT_13s0073g00340(dist=212531),VIT_13s0073g00380(dist=30498)
13	14088120	495.441	intergenic	VIT_13s0073g00340(dist=213547),VIT_13s0073g00380(dist=29482)
13	14089137	551.21	intergenic	VIT_13s0073g00340(dist=214564),VIT_13s0073g00380(dist=28465)
13	14090154	595.593	intergenic	VIT_13s0073g00340(dist=215581),VIT_13s0073g00380(dist=27448)
13	14091170	628.663	intergenic	VIT_13s0073g00340(dist=216597),VIT_13s0073g00380(dist=26432)
13	14092187	651.989	intergenic	VIT_13s0073g00340(dist=217614),VIT_13s0073g00380(dist=25415)
13	14093203	665.748	intergenic	VIT_13s0073g00340(dist=218630),VIT_13s0073g00380(dist=24399)
13	14094220	667.587	intergenic	VIT_13s0073g00340(dist=219647),VIT_13s0073g00380(dist=23382)
13	14095236	653.939	intergenic	VIT_13s0073g00340(dist=220663),VIT_13s0073g00380(dist=22366)
13	14096253	609.685	intergenic	VIT_13s0073g00340(dist=221680),VIT_13s0073g00380(dist=21349)
13	14097269	377.399	intergenic	VIT_13s0073g00340(dist=222696),VIT_13s0073g00380(dist=20333)
13	14098286	631.02	intergenic	VIT_13s0073g00340(dist=223713),VIT_13s0073g00380(dist=19316)
13	14099302	692.22	intergenic	VIT_13s0073g00340(dist=224729),VIT_13s0073g00380(dist=18300)
13	14100319	725.279	intergenic	VIT_13s0073g00340(dist=225746),VIT_13s0073g00380(dist=17283)
13	14101335	745.118	intergenic	VIT_13s0073g00340(dist=226762),VIT_13s0073g00380(dist=16267)
13	14102352	754.608	intergenic	VIT_13s0073g00340(dist=227779),VIT_13s0073g00380(dist=15250)
13	14103368	756.414	intergenic	VIT_13s0073g00340(dist=228795),VIT_13s0073g00380(dist=14234)
13	14104385	753.391	intergenic	VIT_13s0073g00340(dist=229812),VIT_13s0073g00380(dist=13217)
13	14105401	744.667	intergenic	VIT_13s0073g00340(dist=230828),VIT_13s0073g00380(dist=12201)
13	14106418	730.106	intergenic	VIT_13s0073g00340(dist=231845),VIT_13s0073g00380(dist=11184)
13	14107435	709.928	intergenic	VIT_13s0073g00340(dist=232862),VIT_13s0073g00380(dist=10167)
13	14108451	684.224	intergenic	VIT_13s0073g00340(dist=233878),VIT_13s0073g00380(dist=9151)
13	14109468	651.427	intergenic	VIT_13s0073g00340(dist=234895),VIT_13s0073g00380(dist=8134)
13	14110484	609.722	intergenic	VIT_13s0073g00340(dist=235911),VIT_13s0073g00380(dist=7118)
13	14111501	557.065	intergenic	VIT_13s0073g00340(dist=236928),VIT_13s0073g00380(dist=6101)
13	14112517	484.87	intergenic	VIT_13s0073g00340(dist=237944),VIT_13s0073g00380(dist=5085)
13	14113534	358.149	intergenic	VIT_13s0073g00340(dist=238961),VIT_13s0073g00380(dist=4068)
13	14114550	264.793	intergenic	VIT_13s0073g00340(dist=239977),VIT_13s0073g00380(dist=3052)
13	14115567	319.516	intergenic	VIT_13s0073g00340(dist=240994),VIT_13s0073g00380(dist=2035)
13	14116583	292.654	intergenic	VIT_13s0073g00340(dist=242010),VIT_13s0073g00380(dist=1019)
13	14117600	263.156	downstream	VIT_13s0073g00380
13	14118616	176.867	intronic	VIT_13s0073g00380
13	14121666	85.8727	downstream	VIT_13s0073g00390
13	14123699	112.166	intergenic	VIT_13s0073g00390(dist=1240),VIT_13s0073g00400(dist=5320)
13	14124716	133.975	intergenic	VIT_13s0073g00390(dist=2257),VIT_13s0073g00400(dist=4303)
13	14125732	105.916	intergenic	VIT_13s0073g00390(dist=3273),VIT_13s0073g00400(dist=3287)
13	14129798	147.143	exonic	VIT_13s0073g00400
13	14130815	228.706	upstream	VIT_13s0073g00400
13	14131831	278.043	intergenic	VIT_13s0073g00400(dist=1963),VIT_13s0073g00410(dist=7667)
13	14132848	309.469	intergenic	VIT_13s0073g00400(dist=2980),VIT_13s0073g00410(dist=6650)
13	14133864	326.161	intergenic	VIT_13s0073g00400(dist=3996),VIT_13s0073g00410(dist=5634)
13	14134881	327.396	intergenic	VIT_13s0073g00400(dist=5013),VIT_13s0073g00410(dist=4617)
13	14135897	313.417	intergenic	VIT_13s0073g00400(dist=6029),VIT_13s0073g00410(dist=3601)
13	14136914	275.199	intergenic	VIT_13s0073g00400(dist=7046),VIT_13s0073g00410(dist=2584)
13	14137930	180.049	intergenic	VIT_13s0073g00400(dist=8062),VIT_13s0073g00410(dist=1568)
13	14139963	223.338	intronic	VIT_13s0073g00410
13	14140980	333.412	upstream	VIT_13s0073g00410
13	14141997	395.159	intergenic	VIT_13s0073g00410(dist=1201),VIT_13s0073g00430(dist=80002)
13	14143013	436.507	intergenic	VIT_13s0073g00410(dist=2217),VIT_13s0073g00430(dist=78986)
13	14144030	465.947	intergenic	VIT_13s0073g00410(dist=3234),VIT_13s0073g00430(dist=77969)
13	14145046	487.399	intergenic	VIT_13s0073g00410(dist=4250),VIT_13s0073g00430(dist=76953)
13	14146063	503.126	intergenic	VIT_13s0073g00410(dist=5267),VIT_13s0073g00430(dist=75936)
13	14147079	514.378	intergenic	VIT_13s0073g00410(dist=6283),VIT_13s0073g00430(dist=74920)
13	14148096	521.981	intergenic	VIT_13s0073g00410(dist=7300),VIT_13s0073g00430(dist=73903)
13	14149112	526.183	intergenic	VIT_13s0073g00410(dist=8316),VIT_13s0073g00430(dist=72887)
13	14150129	527.73	intergenic	VIT_13s0073g00410(dist=9333),VIT_13s0073g00430(dist=71870)
13	14151145	527.137	intergenic	VIT_13s0073g00410(dist=10349),VIT_13s0073g00430(dist=70854)
13	14152162	523.715	intergenic	VIT_13s0073g00410(dist=11366),VIT_13s0073g00430(dist=69837)
13	14153178	518.076	intergenic	VIT_13s0073g00410(dist=12382),VIT_13s0073g00430(dist=68821)
13	14154195	510.481	intergenic	VIT_13s0073g00410(dist=13399),VIT_13s0073g00430(dist=67804)
13	14155211	499.756	intergenic	VIT_13s0073g00410(dist=14415),VIT_13s0073g00430(dist=66788)
13	14156228	481.039	intergenic	VIT_13s0073g00410(dist=15432),VIT_13s0073g00430(dist=65771)
13	14157244	478.563	intergenic	VIT_13s0073g00410(dist=16448),VIT_13s0073g00430(dist=64755)
13	14158261	467.122	intergenic	VIT_13s0073g00410(dist=17465),VIT_13s0073g00430(dist=63738)
13	14159278	452.706	intergenic	VIT_13s0073g00410(dist=18482),VIT_13s0073g00430(dist=62721)
13	14160294	434.832	intergenic	VIT_13s0073g00410(dist=19498),VIT_13s0073g00430(dist=61705)
13	14161311	413.293	intergenic	VIT_13s0073g00410(dist=20515),VIT_13s0073g00430(dist=60688)
13	14162327	384.759	intergenic	VIT_13s0073g00410(dist=21531),VIT_13s0073g00430(dist=59672)
13	14163344	347.519	intergenic	VIT_13s0073g00410(dist=22548),VIT_13s0073g00430(dist=58655)
13	14164360	232.135	intergenic	VIT_13s0073g00410(dist=23564),VIT_13s0073g00430(dist=57639)
13	14165377	309.92	intergenic	VIT_13s0073g00410(dist=24581),VIT_13s0073g00430(dist=56622)
13	14166393	304.332	intergenic	VIT_13s0073g00410(dist=25597),VIT_13s0073g00430(dist=55606)
13	14167410	276.701	intergenic	VIT_13s0073g00410(dist=26614),VIT_13s0073g00430(dist=54589)
13	14168426	264.898	intergenic	VIT_13s0073g00410(dist=27630),VIT_13s0073g00430(dist=53573)
13	14169443	233.139	intergenic	VIT_13s0073g00410(dist=28647),VIT_13s0073g00430(dist=52556)
13	14170459	183.04	intergenic	VIT_13s0073g00410(dist=29663),VIT_13s0073g00430(dist=51540)
13	14171476	85.107	intergenic	VIT_13s0073g00410(dist=30680),VIT_13s0073g00430(dist=50523)
13	14173509	69.2331	intergenic	VIT_13s0073g00410(dist=32713),VIT_13s0073g00430(dist=48490)
13	14184691	100.612	intergenic	VIT_13s0073g00410(dist=43895),VIT_13s0073g00430(dist=37308)
13	14185707	112.082	intergenic	VIT_13s0073g00410(dist=44911),VIT_13s0073g00430(dist=36292)
13	14186724	162.936	intergenic	VIT_13s0073g00410(dist=45928),VIT_13s0073g00430(dist=35275)
13	14187740	184.505	intergenic	VIT_13s0073g00410(dist=46944),VIT_13s0073g00430(dist=34259)
13	14188757	196.157	intergenic	VIT_13s0073g00410(dist=47961),VIT_13s0073g00430(dist=33242)
13	14189773	200.379	intergenic	VIT_13s0073g00410(dist=48977),VIT_13s0073g00430(dist=32226)
13	14190790	199.19	intergenic	VIT_13s0073g00410(dist=49994),VIT_13s0073g00430(dist=31209)
13	14191806	193.386	intergenic	VIT_13s0073g00410(dist=51010),VIT_13s0073g00430(dist=30193)
13	14192823	183.904	intergenic	VIT_13s0073g00410(dist=52027),VIT_13s0073g00430(dist=29176)
13	14193840	171.092	intergenic	VIT_13s0073g00410(dist=53044),VIT_13s0073g00430(dist=28159)
13	14194856	154.46	intergenic	VIT_13s0073g00410(dist=54060),VIT_13s0073g00430(dist=27143)
13	14195873	131.116	intergenic	VIT_13s0073g00410(dist=55077),VIT_13s0073g00430(dist=26126)
13	14196889	91.1239	intergenic	VIT_13s0073g00410(dist=56093),VIT_13s0073g00430(dist=25110)
13	14624848	132.774	intergenic	VIT_13s0073g00610(dist=16516),VIT_13s0073g00620(dist=18127)
13	14625864	156.259	intergenic	VIT_13s0073g00610(dist=17532),VIT_13s0073g00620(dist=17111)
13	14626881	103.323	intergenic	VIT_13s0073g00610(dist=18549),VIT_13s0073g00620(dist=16094)
13	14922691	71.1815	intergenic	VIT_13s0175g00050(dist=36001),VIT_13s0175g00080(dist=22577)
13	14923707	81.9596	intergenic	VIT_13s0175g00050(dist=37017),VIT_13s0175g00080(dist=21561)
13	14924724	90.8117	intergenic	VIT_13s0175g00050(dist=38034),VIT_13s0175g00080(dist=20544)
13	14925740	97.3779	intergenic	VIT_13s0175g00050(dist=39050),VIT_13s0175g00080(dist=19528)
13	14926757	100.679	intergenic	VIT_13s0175g00050(dist=40067),VIT_13s0175g00080(dist=18511)
13	14927774	99.3424	intergenic	VIT_13s0175g00050(dist=41084),VIT_13s0175g00080(dist=17494)
13	14928790	91.7215	intergenic	VIT_13s0175g00050(dist=42100),VIT_13s0175g00080(dist=16478)
13	14929807	77.2375	intergenic	VIT_13s0175g00050(dist=43117),VIT_13s0175g00080(dist=15461)
13	14958269	67.9303	intergenic	VIT_13s0175g00090(dist=5337),VIT_13s0175g00100(dist=28535)
13	14959286	75.3323	intergenic	VIT_13s0175g00090(dist=6354),VIT_13s0175g00100(dist=27518)
13	14960302	70.0693	intergenic	VIT_13s0175g00090(dist=7370),VIT_13s0175g00100(dist=26502)
13	16573534	69.5158	intergenic	VIT_13s0047g00410(dist=10755),VIT_13s0047g00420(dist=2673)
13	16574551	75.5347	intergenic	VIT_13s0047g00410(dist=11772),VIT_13s0047g00420(dist=1656)
13	16656890	68.5489	intronic	VIT_13s0047g00500
13	18653353	70.4188	intergenic	VIT_13s0084g00080(dist=8933),VIT_13s0084g00090(dist=6098)
13	18655386	131.926	intergenic	VIT_13s0084g00080(dist=10966),VIT_13s0084g00090(dist=4065)
13	18657419	71.8103	intergenic	VIT_13s0084g00080(dist=12999),VIT_13s0084g00090(dist=2032)
13	18658435	78.6237	intergenic	VIT_13s0084g00080(dist=14015),VIT_13s0084g00090(dist=1016)
13	19926047	68.0268	exonic	VIT_13s0084g00720
14	188645	70.2734	intergenic	VIT_14s0060g00210(dist=9141),VIT_14s0060g00220(dist=36159)
14	189654	85.5675	intergenic	VIT_14s0060g00210(dist=10150),VIT_14s0060g00220(dist=35150)
14	190663	92.3327	intergenic	VIT_14s0060g00210(dist=11159),VIT_14s0060g00220(dist=34141)
14	191672	91.6434	intergenic	VIT_14s0060g00210(dist=12168),VIT_14s0060g00220(dist=33132)
14	192681	83.7371	intergenic	VIT_14s0060g00210(dist=13177),VIT_14s0060g00220(dist=32123)
14	193690	70.4293	intergenic	VIT_14s0060g00210(dist=14186),VIT_14s0060g00220(dist=31114)
14	1643712	66.8602	exonic	VIT_14s0060g02060
14	1696183	154.392	intronic	VIT_14s0060g02120
14	1697192	183.167	intronic	VIT_14s0060g02120
14	1698201	202.504	intronic	VIT_14s0060g02120
14	1699210	205.353	intronic	VIT_14s0060g02120
14	1700219	195.561	intronic	VIT_14s0060g02120
14	1701228	146.514	intronic	VIT_14s0060g02120
14	1709301	73.5633	intronic	VIT_14s0060g02130
14	2260248	88.5396	downstream	VIT_14s0060g02520
14	2261257	103.412	exonic	VIT_14s0060g02520
14	2262266	109.572	upstream	VIT_14s0060g02520
14	2263275	107.882	intergenic	VIT_14s0060g02520(dist=1360),VIT_14s0060g02540(dist=10392)
14	2264284	93.5716	intergenic	VIT_14s0060g02520(dist=2369),VIT_14s0060g02540(dist=9383)
14	2265293	67.9005	intergenic	VIT_14s0060g02520(dist=3378),VIT_14s0060g02540(dist=8374)
14	3015026	100.077	intronic	VIT_14s0128g00390
14	3016035	134.446	intronic	VIT_14s0128g00390
14	3017044	143.77	UTR5	VIT_14s0128g00390(VIT_14s0128g00390.t01:c.-67T>A)
14	3018053	96.493	upstream	VIT_14s0128g00390
14	3019062	153.569	intergenic	VIT_14s0128g00390(dist=1952),VIT_14s0128g00400(dist=11623)
14	3021081	162.741	intergenic	VIT_14s0128g00390(dist=3971),VIT_14s0128g00400(dist=9604)
14	3022090	350.553	intergenic	VIT_14s0128g00390(dist=4980),VIT_14s0128g00400(dist=8595)
14	3023099	221.125	intergenic	VIT_14s0128g00390(dist=5989),VIT_14s0128g00400(dist=7586)
14	3029153	72.6623	intergenic	VIT_14s0128g00390(dist=12043),VIT_14s0128g00400(dist=1532)
14	6233932	101.604	intronic	VIT_14s0030g01540
14	6234941	141.561	intronic	VIT_14s0030g01540
14	6235951	159.1	exonic	VIT_14s0030g01540
14	6236960	179.723	intronic	VIT_14s0030g01540
14	6237969	69.1169	intronic	VIT_14s0030g01540
14	6247050	98.5525	intronic	VIT_14s0030g01560
14	6249068	295.188	intronic	VIT_14s0030g01560
14	6250077	447.524	intronic	VIT_14s0030g01560
14	6251086	492.981	intronic	VIT_14s0030g01560
14	6252096	451.84	intronic	VIT_14s0030g01560
14	6253105	290.414	intronic	VIT_14s0030g01560
14	6254114	192.181	intronic	VIT_14s0030g01560
14	7005864	111.514	intergenic	VIT_14s0030g01980(dist=14682),VIT_14s0030g01990(dist=16802)
14	7306565	84.8769	intergenic	VIT_14s0030g02170(dist=4127),VIT_14s0030g02180(dist=1631)
14	7307574	86.0061	downstream	VIT_14s0030g02180
14	7718262	95.1095	intronic	VIT_14s0081g00150
14	7719271	134.351	intronic	VIT_14s0081g00150
14	7720280	161.943	intronic	VIT_14s0081g00150
14	7721289	178.038	intronic	VIT_14s0081g00150
14	7722298	182.885	intronic	VIT_14s0081g00150
14	7723307	176.358	intronic	VIT_14s0081g00150
14	7724316	158.007	intronic	VIT_14s0081g00150
14	7725325	126.484	intronic	VIT_14s0081g00150
14	7726334	79.5805	intronic	VIT_14s0081g00150
14	7754588	73.5199	intergenic	VIT_14s0081g00150(dist=8557),VIT_14s0081g00160(dist=15002)
14	7755597	91.9363	intergenic	VIT_14s0081g00150(dist=9566),VIT_14s0081g00160(dist=13993)
14	7756606	91.5078	intergenic	VIT_14s0081g00150(dist=10575),VIT_14s0081g00160(dist=12984)
14	7757615	76.8825	intergenic	VIT_14s0081g00150(dist=11584),VIT_14s0081g00160(dist=11975)
14	7893839	74.9597	intergenic	VIT_14s0081g00220(dist=25326),VIT_14s0081g00230(dist=14015)
14	8716224	110.718	intergenic	VIT_14s0081g00540(dist=15072),VIT_14s0081g00550(dist=23362)
14	8722278	174.953	intergenic	VIT_14s0081g00540(dist=21126),VIT_14s0081g00550(dist=17308)
14	8723287	326.354	intergenic	VIT_14s0081g00540(dist=22135),VIT_14s0081g00550(dist=16299)
14	8724296	359.057	intergenic	VIT_14s0081g00540(dist=23144),VIT_14s0081g00550(dist=15290)
14	8725305	340.528	intergenic	VIT_14s0081g00540(dist=24153),VIT_14s0081g00550(dist=14281)
14	8726314	395.767	intergenic	VIT_14s0081g00540(dist=25162),VIT_14s0081g00550(dist=13272)
14	8727323	388.097	intergenic	VIT_14s0081g00540(dist=26171),VIT_14s0081g00550(dist=12263)
14	8728332	357.287	intergenic	VIT_14s0081g00540(dist=27180),VIT_14s0081g00550(dist=11254)
14	8729342	306.233	intergenic	VIT_14s0081g00540(dist=28190),VIT_14s0081g00550(dist=10244)
14	8730351	216.243	intergenic	VIT_14s0081g00540(dist=29199),VIT_14s0081g00550(dist=9235)
14	8731360	77.2208	intergenic	VIT_14s0081g00540(dist=30208),VIT_14s0081g00550(dist=8226)
14	9903889	65.0829	intergenic	VIT_14s0036g00380(dist=3869),VIT_14s0036g00420(dist=136177)
14	13298372	83.7131	intergenic	VIT_14s0006g00130(dist=17065),VIT_14s0006g00140(dist=28163)
14	14141948	88.2716	intronic	VIT_14s0006g00430
14	14142957	114.945	intronic	VIT_14s0006g00430
14	14143966	138.59	intronic	VIT_14s0006g00430
14	14144975	158.276	intronic	VIT_14s0006g00430
14	14145984	172.343	intronic	VIT_14s0006g00430
14	14146993	178.763	intronic	VIT_14s0006g00430
14	14148002	176.164	intronic	VIT_14s0006g00430
14	14149011	163.651	intronic	VIT_14s0006g00430
14	14150020	140.666	intronic	VIT_14s0006g00430
14	14151029	107.577	intronic	VIT_14s0006g00430
14	14152038	68.2446	intronic	VIT_14s0006g00430
14	14188364	78.3047	intronic	VIT_14s0006g00430
14	17733198	96.5948	intergenic	VIT_14s0006g01540(dist=19820),VIT_14s0006g01560(dist=25611)
14	17734207	135.247	intergenic	VIT_14s0006g01540(dist=20829),VIT_14s0006g01560(dist=24602)
14	17735216	164.561	intergenic	VIT_14s0006g01540(dist=21838),VIT_14s0006g01560(dist=23593)
14	17736225	193.94	intergenic	VIT_14s0006g01540(dist=22847),VIT_14s0006g01560(dist=22584)
14	17737234	213.99	intergenic	VIT_14s0006g01540(dist=23856),VIT_14s0006g01560(dist=21575)
14	17738243	224.624	intergenic	VIT_14s0006g01540(dist=24865),VIT_14s0006g01560(dist=20566)
14	17739252	224.229	intergenic	VIT_14s0006g01540(dist=25874),VIT_14s0006g01560(dist=19557)
14	17740261	211.143	intergenic	VIT_14s0006g01540(dist=26883),VIT_14s0006g01560(dist=18548)
14	17741270	185.395	intergenic	VIT_14s0006g01540(dist=27892),VIT_14s0006g01560(dist=17539)
14	17742279	149.434	intergenic	VIT_14s0006g01540(dist=28901),VIT_14s0006g01560(dist=16530)
14	17743288	114.175	intergenic	VIT_14s0006g01540(dist=29910),VIT_14s0006g01560(dist=15521)
14	17744297	92.4169	intergenic	VIT_14s0006g01540(dist=30919),VIT_14s0006g01560(dist=14512)
14	17745306	67.6493	intergenic	VIT_14s0006g01540(dist=31928),VIT_14s0006g01560(dist=13503)
14	17750352	66.3071	intergenic	VIT_14s0006g01540(dist=36974),VIT_14s0006g01560(dist=8457)
14	17757415	133.034	intergenic	VIT_14s0006g01540(dist=44037),VIT_14s0006g01560(dist=1394)
14	17758424	178.232	upstream	VIT_14s0006g01560
14	17759433	187.68	intronic	VIT_14s0006g01560
14	17760442	157.143	intronic	VIT_14s0006g01560
14	17761451	92.3317	intronic	VIT_14s0006g01560
14	18397160	66.73	intergenic	VIT_14s0006g01830(dist=11365),VIT_14s0006g01840(dist=30004)
14	18398169	76.4332	intergenic	VIT_14s0006g01830(dist=12374),VIT_14s0006g01840(dist=28995)
14	18833075	69.6968	intergenic	VIT_14s0006g01970(dist=23606),VIT_14s0006g01980(dist=30387)
14	18834084	75.356	intergenic	VIT_14s0006g01970(dist=24615),VIT_14s0006g01980(dist=29378)
14	18835093	71.294	intergenic	VIT_14s0006g01970(dist=25624),VIT_14s0006g01980(dist=28369)
14	23718950	65.4416	intergenic	VIT_14s0068g00030(dist=5697),VIT_14s0068g00040(dist=12005)
14	23719960	91.9211	intergenic	VIT_14s0068g00030(dist=6707),VIT_14s0068g00040(dist=10995)
14	23726014	67.3976	intergenic	VIT_14s0068g00030(dist=12761),VIT_14s0068g00040(dist=4941)
14	24490883	71.2418	intronic	VIT_14s0068g00690
15	5166297	85.8431	intergenic	VIT_15s0045g00350(dist=9375),VIT_15s0045g00360(dist=41580)
15	5167312	91.5918	intergenic	VIT_15s0045g00350(dist=10390),VIT_15s0045g00360(dist=40565)
15	5168327	86.6139	intergenic	VIT_15s0045g00350(dist=11405),VIT_15s0045g00360(dist=39550)
15	5169342	72.3696	intergenic	VIT_15s0045g00350(dist=12420),VIT_15s0045g00360(dist=38535)
15	5351052	130.716	intronic	VIT_15s0045g00500
15	5352067	146.014	intronic	VIT_15s0045g00500
15	5353082	94.2887	intronic	VIT_15s0045g00500
15	5357143	90.6517	downstream	VIT_15s0045g00500
15	5358158	72.2487	intergenic	VIT_15s0045g00500(dist=1959),VIT_15s0045g00520(dist=24888)
15	6664641	78.0725	intronic	VIT_15s0045g01190
15	6665656	97.6914	intronic	VIT_15s0045g01190
15	6666671	92.2315	intronic	VIT_15s0045g01190
15	6667686	69.6398	intronic	VIT_15s0045g01190
15	13479266	104.603	intronic	VIT_15s0021g02490
15	13553371	71.1416	intronic	VIT_15s0021g02580
15	13554386	107.662	intronic	VIT_15s0021g02580
15	13555402	85.2687	intronic	VIT_15s0021g02580
15	13563523	99.6168	downstream	VIT_15s0021g02580
15	13564538	89.4974	intergenic	VIT_15s0021g02580(dist=1988),VIT_15s0021g02610(dist=4544)
15	14562419	109.043	intergenic	VIT_15s0048g00460(dist=2554),VIT_15s0048g00470(dist=2640)
15	16367335	67.7414	intergenic	VIT_15s0048g02150(dist=7468),VIT_15s0048g02180(dist=4772)
15	16368350	72.4262	intergenic	VIT_15s0048g02150(dist=8483),VIT_15s0048g02180(dist=3757)
16	6891963	123.994	intergenic	VIT_16s0013g01060(dist=20433),VIT_16s0013g01070(dist=11294)
16	6892966	167.105	intergenic	VIT_16s0013g01060(dist=21436),VIT_16s0013g01070(dist=10291)
16	6893968	157.414	intergenic	VIT_16s0013g01060(dist=22438),VIT_16s0013g01070(dist=9289)
16	6894971	83.2665	intergenic	VIT_16s0013g01060(dist=23441),VIT_16s0013g01070(dist=8286)
16	6905997	81.105	intergenic	VIT_16s0013g01070(dist=1664),VIT_16s0013g01080(dist=67922)
16	6948099	157.053	intergenic	VIT_16s0013g01070(dist=43766),VIT_16s0013g01080(dist=25820)
16	6956118	241.958	intergenic	VIT_16s0013g01070(dist=51785),VIT_16s0013g01080(dist=17801)
16	6958123	85.7695	intergenic	VIT_16s0013g01070(dist=53790),VIT_16s0013g01080(dist=15796)
16	6960128	411.887	intergenic	VIT_16s0013g01070(dist=55795),VIT_16s0013g01080(dist=13791)
16	6961130	576.436	intergenic	VIT_16s0013g01070(dist=56797),VIT_16s0013g01080(dist=12789)
16	6962133	387.697	intergenic	VIT_16s0013g01070(dist=57800),VIT_16s0013g01080(dist=11786)
16	6963135	242.963	intergenic	VIT_16s0013g01070(dist=58802),VIT_16s0013g01080(dist=10784)
16	6968147	65.6863	intergenic	VIT_16s0013g01070(dist=63814),VIT_16s0013g01080(dist=5772)
16	6969150	127.429	intergenic	VIT_16s0013g01070(dist=64817),VIT_16s0013g01080(dist=4769)
16	6971154	157.193	intergenic	VIT_16s0013g01070(dist=66821),VIT_16s0013g01080(dist=2765)
16	6992205	87.774	intergenic	VIT_16s0013g01090(dist=12865),VIT_16s0013g01110(dist=19282)
16	6993208	101.675	intergenic	VIT_16s0013g01090(dist=13868),VIT_16s0013g01110(dist=18279)
16	6994210	106.084	intergenic	VIT_16s0013g01090(dist=14870),VIT_16s0013g01110(dist=17277)
16	6995212	103.324	intergenic	VIT_16s0013g01090(dist=15872),VIT_16s0013g01110(dist=16275)
16	6996215	95.3737	intergenic	VIT_16s0013g01090(dist=16875),VIT_16s0013g01110(dist=15272)
16	6997217	83.8084	intergenic	VIT_16s0013g01090(dist=17877),VIT_16s0013g01110(dist=14270)
16	6998220	71.373	intergenic	VIT_16s0013g01090(dist=18880),VIT_16s0013g01110(dist=13267)
16	16074120	73.2211	intergenic	VIT_16s0100g00570(dist=8096),VIT_16s0100g00580(dist=6739)
16	16075123	91.9408	intergenic	VIT_16s0100g00570(dist=9099),VIT_16s0100g00580(dist=5736)
16	16076125	98.5836	intergenic	VIT_16s0100g00570(dist=10101),VIT_16s0100g00580(dist=4734)
16	16077128	101.648	intergenic	VIT_16s0100g00570(dist=11104),VIT_16s0100g00580(dist=3731)
16	16078130	101.101	intergenic	VIT_16s0100g00570(dist=12106),VIT_16s0100g00580(dist=2729)
16	16079132	94.5128	intergenic	VIT_16s0100g00570(dist=13108),VIT_16s0100g00580(dist=1727)
16	16080135	80.2707	upstream	VIT_16s0100g00580
16	16452032	72.2669	intergenic	VIT_16s0100g00970(dist=7954),VIT_16s0100g00990(dist=14707)
16	16453035	83.0345	intergenic	VIT_16s0100g00970(dist=8957),VIT_16s0100g00990(dist=13704)
16	16454037	90.5241	intergenic	VIT_16s0100g00970(dist=9959),VIT_16s0100g00990(dist=12702)
16	16455039	94.7846	intergenic	VIT_16s0100g00970(dist=10961),VIT_16s0100g00990(dist=11700)
16	16456042	96.4908	intergenic	VIT_16s0100g00970(dist=11964),VIT_16s0100g00990(dist=10697)
16	16457044	95.1609	intergenic	VIT_16s0100g00970(dist=12966),VIT_16s0100g00990(dist=9695)
16	16458047	91.1661	intergenic	VIT_16s0100g00970(dist=13969),VIT_16s0100g00990(dist=8692)
16	16459049	84.337	intergenic	VIT_16s0100g00970(dist=14971),VIT_16s0100g00990(dist=7690)
16	16460052	73.9079	intergenic	VIT_16s0100g00970(dist=15974),VIT_16s0100g00990(dist=6687)
16	16516187	73.3318	intergenic	VIT_16s0100g01040(dist=3452),VIT_16s0100g01060(dist=4755)
16	16518192	209.841	intergenic	VIT_16s0100g01040(dist=5457),VIT_16s0100g01060(dist=2750)
16	16519194	270.059	intergenic	VIT_16s0100g01040(dist=6459),VIT_16s0100g01060(dist=1748)
16	16520197	104.125	downstream	VIT_16s0100g01060
16	16522202	162.794	upstream	VIT_16s0100g01060
16	16523204	192.708	intergenic	VIT_16s0100g01060(dist=1239),VIT_16s0100g01070(dist=2937)
16	16524206	270.806	intergenic	VIT_16s0100g01060(dist=2241),VIT_16s0100g01070(dist=1935)
16	16525209	309.596	downstream	VIT_16s0100g01070
16	16526211	314.01	UTR3	VIT_16s0100g01070(VIT_16s0100g01070.t01:c.*115T>A)
16	16527214	186.636	exonic	VIT_16s0100g01070
16	16528216	124.82	upstream	VIT_16s0100g01070,VIT_16s0100g01080
16	16529218	153.793	intronic	VIT_16s0100g01080
16	16531223	156.297	intronic	VIT_16s0100g01080
16	16532226	294.199	intronic	VIT_16s0100g01080
16	16533228	313.088	intronic	VIT_16s0100g01080
16	16534231	230.331	intronic	VIT_16s0100g01080
16	16535233	78.7044	intronic	VIT_16s0100g01080
16	16541248	69.1155	intronic	VIT_16s0100g01080
16	16545257	65.8353	intergenic	VIT_16s0100g01080(dist=1192),VIT_16s0100g01100(dist=10458)
16	16546260	105.631	intergenic	VIT_16s0100g01080(dist=2195),VIT_16s0100g01100(dist=9455)
16	16547262	105.412	intergenic	VIT_16s0100g01080(dist=3197),VIT_16s0100g01100(dist=8453)
16	16548264	76.5481	intergenic	VIT_16s0100g01080(dist=4199),VIT_16s0100g01100(dist=7451)
16	17499560	68.0227	exonic	VIT_16s0050g00560
16	17511589	71.4747	intergenic	VIT_16s0050g00560(dist=7908),VIT_16s0050g00570(dist=1230)
16	17516601	86.9347	exonic	VIT_16s0050g00570
16	17517604	88.2267	intronic	VIT_16s0050g00570
16	17904537	126.005	intronic	VIT_16s0050g00970
16	17905540	82.0304	intronic	VIT_16s0050g00970
16	17967690	69.2443	upstream	VIT_16s0050g01040
16	17968692	75.1324	intergenic	VIT_16s0050g01040(dist=1390),VIT_16s0050g01050(dist=11015)
16	18550095	97.6407	intergenic	VIT_16s0050g01650(dist=3573),VIT_16s0050g01660(dist=4579)
16	18551097	65.2893	intergenic	VIT_16s0050g01650(dist=4575),VIT_16s0050g01660(dist=3577)
16	18957077	70.6585	intergenic	VIT_16s0050g01980(dist=10776),VIT_16s0050g01990(dist=8413)
16	18958079	81.5162	intergenic	VIT_16s0050g01980(dist=11778),VIT_16s0050g01990(dist=7411)
16	18959082	65.6974	intergenic	VIT_16s0050g01980(dist=12781),VIT_16s0050g01990(dist=6408)
16	18995169	67.6764	intergenic	VIT_16s0050g02020(dist=1175),VIT_16s0050g02030(dist=8728)
16	18996171	78.1966	intergenic	VIT_16s0050g02020(dist=2177),VIT_16s0050g02030(dist=7726)
16	18997174	84.1091	intergenic	VIT_16s0050g02020(dist=3180),VIT_16s0050g02030(dist=6723)
16	18998176	86.3329	intergenic	VIT_16s0050g02020(dist=4182),VIT_16s0050g02030(dist=5721)
16	18999179	85.5028	intergenic	VIT_16s0050g02020(dist=5185),VIT_16s0050g02030(dist=4718)
16	19000181	81.6253	intergenic	VIT_16s0050g02020(dist=6187),VIT_16s0050g02030(dist=3716)
16	19001183	74.854	intergenic	VIT_16s0050g02020(dist=7189),VIT_16s0050g02030(dist=2714)
16	19159566	79.7238	exonic	VIT_16s0050g02190
16	19160568	78.6776	exonic	VIT_16s0050g02190
16	19161570	67.701	upstream	VIT_16s0050g02190
16	19232742	86.1351	exonic	VIT_16s0050g02290
16	19233745	82.8259	intronic	VIT_16s0050g02290
16	19234747	82.2568	upstream;downstream	VIT_16s0050g02300;VIT_16s0050g02290
16	19382103	136.203	intronic	VIT_16s0050g02440
16	19383105	173.107	intronic	VIT_16s0050g02440
16	19384107	136.263	exonic	VIT_16s0050g02440
16	19391124	86.1499	intronic	VIT_16s0050g02450
16	19473323	107.851	exonic	VIT_16s0050g02500
16	19474325	113.417	downstream	VIT_16s0050g02500
16	19598625	79.836	intronic	VIT_16s0050g02610
16	21027072	67.8218	exonic	VIT_16s0098g00600
16	21028074	66.5854	downstream	VIT_16s0098g00600,VIT_16s0098g00610
16	21030079	167.29	intronic	VIT_16s0098g00610
16	21034089	82.7993	intronic	VIT_16s0098g00610
16	21035091	126.221	intronic	VIT_16s0098g00610
16	21036094	83.4484	intronic	VIT_16s0098g00610
16	21037096	95.5331	exonic	VIT_16s0098g00610
16	21038099	81.1858	upstream	VIT_16s0098g00610
16	21815976	72.637	intronic	VIT_16s0098g01720
16	21829007	126.743	exonic	VIT_16s0098g01750
17	1593024	90.4538	intronic	VIT_17s0000g02000
17	1594031	92.5695	intronic	VIT_17s0000g02000
17	1595039	68.9045	intronic	VIT_17s0000g02000
17	1937588	78.577	intergenic	VIT_17s0000g02280(dist=7264),VIT_17s0000g02290(dist=29015)
17	1942626	120.812	intergenic	VIT_17s0000g02280(dist=12302),VIT_17s0000g02290(dist=23977)
17	1943633	147.999	intergenic	VIT_17s0000g02280(dist=13309),VIT_17s0000g02290(dist=22970)
17	1944641	165.234	intergenic	VIT_17s0000g02280(dist=14317),VIT_17s0000g02290(dist=21962)
17	1945648	178.52	intergenic	VIT_17s0000g02280(dist=15324),VIT_17s0000g02290(dist=20955)
17	1946656	190.642	intergenic	VIT_17s0000g02280(dist=16332),VIT_17s0000g02290(dist=19947)
17	1947663	202.719	intergenic	VIT_17s0000g02280(dist=17339),VIT_17s0000g02290(dist=18940)
17	1948671	214.684	intergenic	VIT_17s0000g02280(dist=18347),VIT_17s0000g02290(dist=17932)
17	1949678	226.629	intergenic	VIT_17s0000g02280(dist=19354),VIT_17s0000g02290(dist=16925)
17	1950686	237.442	intergenic	VIT_17s0000g02280(dist=20362),VIT_17s0000g02290(dist=15917)
17	1951693	246.261	intergenic	VIT_17s0000g02280(dist=21369),VIT_17s0000g02290(dist=14910)
17	1952701	252.358	intergenic	VIT_17s0000g02280(dist=22377),VIT_17s0000g02290(dist=13902)
17	1953708	254.936	intergenic	VIT_17s0000g02280(dist=23384),VIT_17s0000g02290(dist=12895)
17	1954716	253.47	intergenic	VIT_17s0000g02280(dist=24392),VIT_17s0000g02290(dist=11887)
17	1955723	247.308	intergenic	VIT_17s0000g02280(dist=25399),VIT_17s0000g02290(dist=10880)
[truncated: 121 more rows]

## Sheet: Table S6
Supplementary Table 6 Annotation of genes in selective sweep regions for table and wine grapes.
Group	Gene	Chr	Start Position	End Position	Strand	Functional_Annotation	KEGG Hit	KEGG Annotation	InterProScan Annotation
Table	VIT_01s0011g03630	1	3281798	3283951	+	Unknown	ccaj:109802260	pentatricopeptide repeat-containing protein At2g22410, mitochondrial; K19589 release factor glutamine methyltransferase [EC:2.1.1.297]	IPR002885; Pentatricopeptide repeat	IPR011990; Tetratricopeptide-like helical domain	IPR017930; Myb domain
Table	VIT_01s0011g03640	1	3309093	3310130	+	Unknown	vvi:100247527	adenylate isopentenyltransferase; K10760 adenylate dimethylallyltransferase (cytokinin synthase) [EC:2.5.1.27 2.5.1.112]	IPR018022; tRNA dimethylallyltransferase	IPR027417; P-loop containing nucleoside triphosphate hydrolase	IPR017930; Myb domain
Table	VIT_01s0026g02630	1	12284463	12288702	-	Unknown	vvi:100263593	gchI; GTP cyclohydrolase 1; K01495 GTP cyclohydrolase IA [EC:3.5.4.16]	IPR001474; GTP cyclohydrolase I	IPR020602; GTP cyclohydrolase I domain	IPR017930; Myb domain
Table	VIT_01s0026g02640	1	12361245	12366097	-	Unknown	smin:v1.2.035375.t1	symbB.v1.2.035375.t1; -; K03868 RING-box protein 1 [EC:2.3.2.32]	IPR013216; Methyltransferase type 11	IPR029063; S-adenosyl-L-methionine-dependent methyltransferase	IPR017930; Myb domain
Table	VIT_01s0113g00450	1	13745873	13750949	-	Unknown	vvi:100244657	midasin; K14572 midasin	IPR011704; ATPase, dynein-related, AAA domain	IPR027417; P-loop containing nucleoside triphosphate hydrolase	IPR017930; Myb domain
Table	VIT_01s0113g00460	1	13754427	13755032	-	Unknown	vvi:100244657	midasin; K14572 midasin	IPR012099; Midasin		IPR017930; Myb domain
Table	VIT_01s0113g00470	1	13783130	13784481	+	Unknown protein	NaN		NaN		IPR017930; Myb domain
Table	VIT_01s0113g00480	1	13804450	13805055	+	No hit	NaN		NaN		IPR017930; Myb domain
Table	VIT_01s0113g00540	1	13887532	13910553	+	Vesicle transport v-SNARE 13	vvi:100259152	vesicle transport v-SNARE 12; K08493 vesicle transport through interaction with t-SNAREs 1	IPR007705; Vesicle transport v-SNARE, N-terminal	IPR010989; t-SNARE	IPR017930; Myb domain
Table	VIT_01s0010g00550	1	15443313	15464465	+	Unknown	cmp:Cha6605_5693	protease II; K01354 oligopeptidase B [EC:3.4.21.83]	IPR001375; Peptidase S9, prolyl oligopeptidase, catalytic domain	IPR002470; Peptidase S9A, prolyl oligopeptidase	IPR017930; Myb domain
Table	VIT_01s0010g00560	1	15492141	15497102	-	Unknown	NaN		NaN		IPR017930; Myb domain
Table	VIT_01s0010g00570	1	15497306	15497946	-	Unknown	NaN		NaN		IPR017930; Myb domain
Table	VIT_01s0010g00580	1	15550970	15556277	+	Translin-associated factor X	mka:MK0443	Predicted RNA-binding protein of the translin family; K07477 translin	IPR002848; Translin	IPR016068; Translin, N-terminal	IPR017930; Myb domain
Table	VIT_01s0150g00120	1	22567820	22570479	+	Ethylene-responsive transcription factor ERF114	lang:109344099	serine/arginine-rich SC35-like splicing factor SCL30A; K12900 FUS-interacting serine-arginine-rich protein 1	IPR001471; AP2/ERF domain	IPR016177; DNA-binding domain	IPR017930; Myb domain
Table	VIT_01s0150g00130	1	22579773	22585356	+	Unknown	zma:100283871	uncharacterized protein LOC100283871; K19589 release factor glutamine methyltransferase [EC:2.1.1.297]	IPR019275; Protein of unknown function DUF2301		IPR017930; Myb domain
Table	VIT_01s0150g00330	1	22733472	22736897	+	Unknown	atr:18433192	U-box domain-containing protein 44 isoform X1; K08332 vacuolar protein 8	IPR000225; Armadillo	IPR001841; Zinc finger, RING-type	IPR017930; Myb domain
Table	VIT_01s0150g00340	1	22737934	22739009	+	Unknown	NaN		NaN		IPR017930; Myb domain
Table	VIT_01s0150g00350	1	22740945	22746385	-	Zinc finger (DHHC type)	vvi:100255765	probable protein S-acyltransferase 7; K16675 palmitoyltransferase ZDHHC9/14/18 [EC:2.3.1.225]	IPR001594; Zinc finger, DHHC-type, palmitoyltransferase		IPR017930; Myb domain
Table	VIT_02s0025g00720	2	765633	773258	-	Transmembrane protein FT27/PFT27	smin:v1.2.027497.t1	symbB.v1.2.027497.t1; -; K06911 uncharacterized protein	IPR001727; Uncharacterised protein family UPF0016
Table	VIT_02s0025g01620	2	1573935	1576084	+	Unknown	cic:CICLE_v10027727mg	hypothetical protein; K00679 phospholipid:diacylglycerol acyltransferase [EC:2.3.1.158]	IPR001087; GDSL lipase/esterase	IPR013830; SGNH hydrolase-type esterase domain
Table	VIT_02s0025g01630	2	1576333	1578897	-	Unknown	vvi:100249564	CBL05; calcineurin B-like protein 05; K06268 serine/threonine-protein phosphatase 2B regulatory subunit	IPR002048; EF-hand domain	IPR011992; EF-hand domain pair
Table	VIT_02s0025g01640	2	1579135	1583057	-	Unknown	vvi:100254683	CBL08; calcineurin B-like protein 08; K06268 serine/threonine-protein phosphatase 2B regulatory subunit	IPR002048; EF-hand domain	IPR011992; EF-hand domain pair
Table	VIT_02s0025g02250	2	2012768	2014765	+	Dof zinc finger protein DOF4.6	aip:107640400	putative clathrin assembly protein At5g35200; K20043 clathrin coat assembly protein AP180	IPR003851; Zinc finger, Dof-type
Table	VIT_02s0025g04480	2	3946577	3947398	+	Unknown	NaN		NaN
Table	VIT_02s0025g04490	2	3979699	3982866	+	UDP-galactose transporter 2 ATUTR2/UTR2	vvi:100256411	UDP-galactose/UDP-glucose transporter 4; K15277 solute carrier family 35 (adenosine 3'-phospho 5'-phosphosulfate transporter), member B3	IPR013657; UAA transporter
Table	VIT_02s0025g04540	2	4082153	4093292	+	Beta-lactamase	ddi:DDB_G0272192	hypothetical protein; K12307 MFS transporter, ceroid-lipofuscinosis neuronal protein 7	IPR004331; SPX domain	IPR011701; Major facilitator superfamily
Table	VIT_02s0241g00060	2	4713635	4718407	-	Unknown protein	NaN		NaN
Table	VIT_02s0241g00070	2	4730224	4730871	+	Unknown	vvi:104881987	probable protein S-acyltransferase 14; K20028 palmitoyltransferase ZDHHC2/15/20 [EC:2.3.1.225]	NaN
Table	VIT_02s0241g00080	2	4730872	4736627	+	Glycine-rich protein-like	vvi:100243132	myeloid leukemia factor 1; K15622 myeloid leukemia factor 1	IPR019376; Myeloid leukemia factor
Table	VIT_02s0241g00090	2	4737989	4745361	+	Unknown	vvi:100265433	peptidyl-tRNA hydrolase ICT1, mitochondrial; K15033 peptidyl-tRNA hydrolase ICT1 [EC:3.1.1.29]	IPR000352; Peptide chain release factor class I/class II
Table	VIT_02s0241g00100	2	4745522	4746482	-	Unknown protein	NaN		IPR009902; Protein of unknown function DUF1442	IPR029063; S-adenosyl-L-methionine-dependent methyltransferase
Table	VIT_02s0241g00110	2	4748601	4751998	+	Unknown	vvi:104882013	putative transferase At4g12130, mitochondrial; K22073 transferase CAF17, mitochondrial [EC:2.1.-.-]	IPR013977; Glycine cleavage T-protein, C-terminal barrel domain	IPR017703; YgfZ/GcvT conserved site
Table	VIT_02s0241g00120	2	4752431	4755345	-	Receptor protein kinase	gmx:100777169	probable LRR receptor-like serine/threonine-protein kinase At4g30520; K04733 interleukin-1 receptor-associated kinase 4 [EC:2.7.11.1]	IPR000719; Protein kinase domain	IPR001245; Serine-threonine/tyrosine-protein kinase catalytic domain
Table	VIT_02s0241g00130	2	4757276	4758589	-	Unknown	NaN		NaN
Table	VIT_02s0241g00140	2	4762039	4762742	+	Unknown	vvi:100232874	serine/threonine kinase-like; K13448 calcium-binding protein CML	IPR002048; EF-hand domain	IPR011992; EF-hand domain pair
Table	VIT_02s0241g00150	2	4766577	4768238	-	Unknown	NaN		NaN
Table	VIT_02s0241g00170	2	4784357	4787437	+	Unknown	NaN		IPR007087; Zinc finger, C2H2	IPR013087; Zinc finger C2H2-type/integrase DNA-binding domain
Table	VIT_02s0241g00180	2	4802060	4803142	-	UDP-D- glcucuronate 4-epimerase 5 GAE5	vvi:100854222	UDP-glucuronate 4-epimerase 5; K08679 UDP-glucuronate 4-epimerase [EC:5.1.3.6]	IPR001509; NAD-dependent epimerase/dehydratase, N-terminal domain	IPR008089; Nucleotide sugar epimerase
Table	VIT_02s0154g00060	2	4852239	4855821	-	Unknown	mdm:103429606	(-)-germacrene D synthase-like; K15803 (-)-germacrene D synthase [EC:4.2.3.75]	IPR001646; Pentapeptide repeat
Table	VIT_02s0154g00070	2	4862045	4864673	+	Abnormal floral organs	NaN		IPR006780; YABBY protein	IPR009071; High mobility group box domain
Table	VIT_02s0154g00150	2	4949210	4950534	+	PLATZ transcription factor	obr:102719419	probable L-type lectin-domain containing receptor kinase S.5; K04733 interleukin-1 receptor-associated kinase 4 [EC:2.7.11.1]	IPR000315; B-box-type zinc finger	IPR006734; Protein of unknown function DUF597
Table	VIT_02s0154g00160	2	4952235	4956004	-	Unknown	ath:AT1G12140	FMO_GS-OX5; flavin-monooxygenase glucosinolate S-oxygenase 5; K22324 aliphatic glucosinolate S-oxygenase [EC:1.14.13.237]	IPR000960; Flavin monooxygenase FMO	IPR020946; Flavin monooxygenase-like
Table	VIT_02s0154g00170	2	4957744	4960773	-	Unknown	eus:EUTSA_v10007582mg	hypothetical protein; K22324 aliphatic glucosinolate S-oxygenase [EC:1.14.13.237]	IPR000960; Flavin monooxygenase FMO	IPR020946; Flavin monooxygenase-like
Table	VIT_02s0154g00180	2	4962612	4965728	-	Unknown	boe:106311680	flavin-containing monooxygenase FMO GS-OX5; K22324 aliphatic glucosinolate S-oxygenase [EC:1.14.13.237]	IPR000960; Flavin monooxygenase FMO	IPR020946; Flavin monooxygenase-like
Table	VIT_02s0154g00210	2	4989461	4989778	+	WRKY DNA-binding protein 21	han:110922953	WRKY transcription factor 22-like; K13425 WRKY transcription factor 22	IPR003657; WRKY domain	IPR018872; Zn-cluster domain
Table	VIT_02s0154g00220	2	5025223	5026178	-	Zinc finger (C2H2 type) family	NaN		IPR012317; Poly(ADP-ribose) polymerase, catalytic domain
Table	VIT_02s0154g00230	2	5036984	5037952	+	Unknown	aoe:Clos_2433	phosphoesterase PA-phosphatase related; K19302 undecaprenyl-diphosphatase [EC:3.6.1.27]	IPR000326; Phosphatidic acid phosphatase type 2/haloperoxidase
Table	VIT_02s0154g00240	2	5062791	5074217	+	Oxysterol binding protein	vvi:100253994	oxysterol-binding protein-related protein 2A; K20456 oxysterol-binding protein 1	IPR000648; Oxysterol-binding protein	IPR001849; Pleckstrin homology domain
Table	VIT_02s0154g00250	2	5078324	5098966	+	Oxysterol binding protein	vvi:100252278	oxysterol-binding protein-related protein 2A; K20456 oxysterol-binding protein 1	IPR000648; Oxysterol-binding protein
Table	VIT_02s0154g00260	2	5106165	5110187	-	Nitrate transporter	aip:107643029	protein NRT1/ PTR FAMILY 6.3; K14638 solute carrier family 15 (peptide/histidine transporter), member 3/4	IPR000109; Proton-dependent oligopeptide transporter family	IPR018456; PTR2 family proton/oligopeptide symporter, conserved site
Table	VIT_02s0154g00270	2	5116474	5116683	+	No hit	NaN		NaN
Table	VIT_02s0154g00280	2	5121053	5121713	-	Arachidonic acid-induced DEA1	bvg:104906049	ubiquitin carboxyl-terminal hydrolase 36; K11855 ubiquitin carboxyl-terminal hydrolase 36/42 [EC:3.4.19.12]	IPR016140; Bifunctional inhibitor/plant lipid transfer protein/seed storage helical domain	IPR027923; Hydrophobic seed protein
Table	VIT_02s0154g00290	2	5125409	5126097	-	Extensin	bvg:104906049	ubiquitin carboxyl-terminal hydrolase 36; K11855 ubiquitin carboxyl-terminal hydrolase 36/42 [EC:3.4.19.12]	IPR016140; Bifunctional inhibitor/plant lipid transfer protein/seed storage helical domain	IPR027923; Hydrophobic seed protein
Table	VIT_02s0154g00300	2	5130968	5131680	+	Small nuclear ribonucleoprotein Sm D3	bvg:104906049	ubiquitin carboxyl-terminal hydrolase 36; K11855 ubiquitin carboxyl-terminal hydrolase 36/42 [EC:3.4.19.12]	IPR016140; Bifunctional inhibitor/plant lipid transfer protein/seed storage helical domain	IPR027923; Hydrophobic seed protein
Table	VIT_02s0154g00310	2	5134356	5135385	-	Protease inhibitor/seed storage/lipid transfer protein (LTP)	bvg:104906049	ubiquitin carboxyl-terminal hydrolase 36; K11855 ubiquitin carboxyl-terminal hydrolase 36/42 [EC:3.4.19.12]	IPR016140; Bifunctional inhibitor/plant lipid transfer protein/seed storage helical domain	IPR027923; Hydrophobic seed protein
Table	VIT_02s0154g00480	2	5248542	5250041	-	Heat shock protein MTSHP	vvi:100243757	23.6 kDa heat shock protein, mitochondrial; K13993 HSP20 family protein	IPR002068; Alpha crystallin/Hsp20 domain	IPR008978; HSP20-like chaperone
Table	VIT_02s0154g00490	2	5255141	5256154	-	Unknown	vvi:100248906	small heat shock protein, chloroplastic; K13993 HSP20 family protein	IPR002068; Alpha crystallin/Hsp20 domain	IPR008978; HSP20-like chaperone
Table	VIT_02s0154g00500	2	5258569	5261120	-	VAP27-1 (VAMP/synaptobrevin-associated protein 27-1)	hbr:110650629	proline-rich receptor-like protein kinase PERK3 isoform X1; K04733 interleukin-1 receptor-associated kinase 4 [EC:2.7.11.1]	IPR000535; Major sperm protein (MSP) domain	IPR008962; PapD-like
Table	VIT_02s0154g00510	2	5263175	5271218	-	SEC14 cytosolic factor	apro:F751_6020	Glutamyl-tRNA(Gln) amidotransferase subunit A; K02433 aspartyl-tRNA(Asn)/glutamyl-tRNA(Gln) amidotransferase subunit A [EC:6.3.5.6 6.3.5.7]	IPR001251; CRAL-TRIO lipid binding domain
Table	VIT_02s0012g02720	2	10508820	10511615	-	Unknown	vvi:100854691	disease resistance protein RPM1; K13457 disease resistance protein RPM1	IPR002182; NB-ARC	IPR027417; P-loop containing nucleoside triphosphate hydrolase	IPR017930; Myb domain
Table	VIT_02s0012g02760	2	10573744	10587498	+	Unknown	vvi:100253638	probable methionine--tRNA ligase; K01874 methionyl-tRNA synthetase [EC:6.1.1.10]	IPR015413; Methionyl/Leucyl tRNA synthetase	IPR029038; Methionyl-tRNA synthetase, Zn-domain	IPR017930; Myb domain
Table	VIT_02s0033g00190	2	13772201	13821647	-	DNA replication licensing factor MCM2	vvi:100243188	probable DNA helicase MCM9; K10738 DNA helicase MCM9 [EC:3.6.4.12]	IPR001208; MCM domain	IPR003593; AAA+ ATPase domain
Table	VIT_02s0033g00230	2	13886725	13895203	+	Unknown	NaN		IPR018962; Domain of unknown function DUF1995
Table	VIT_03s0038g01010	3	799108	799188	+	Unknown	NaN		NaN
Table	VIT_03s0038g01020	3	815278	815673	-	Unknown	pper:18787458	metalloendoproteinase 5-MMP isoform X1; K08006 matrix metalloproteinase-28 (epilysin) [EC:3.4.24.-]	IPR002477; Peptidoglycan binding-like
Table	VIT_03s0038g01060	3	854295	855373	+	Unknown	NaN		NaN
Table	VIT_03s0038g02160	3	1484216	1486196	+	Unknown	ghi:107912743	LEAF RUST 10 DISEASE-RESISTANCE LOCUS RECEPTOR-LIKE PROTEIN KINASE-like 2.4; K04733 interleukin-1 receptor-associated kinase 4 [EC:2.7.11.1]	IPR001938; Thaumatin	IPR017949; Thaumatin, conserved site
Table	VIT_03s0038g02170	3	1492918	1494778	+	Thaumatin	lsv:111880421	G-type lectin S-receptor-like serine/threonine-protein kinase At1g67520; K04733 interleukin-1 receptor-associated kinase 4 [EC:2.7.11.1]	IPR001938; Thaumatin	IPR017949; Thaumatin, conserved site
Table	VIT_03s0091g00290	3	6571900	6589424	-	Unknown	fve:101296723	homeobox protein HAT3.1; K11657 remodeling and spacing factor 1	IPR001356; Homeobox domain	IPR001965; Zinc finger, PHD-type
Table	VIT_03s0091g00300	3	6623124	6623416	+	Unknown	vvi:100255733	B-cell receptor-associated protein 31; K14009 B-cell receptor-associated protein 31	IPR008417; B-cell receptor-associated protein 29/31
Table	VIT_03s0091g00900	3	7389633	7402240	+	Unknown	cann:107879483	endo-1,4-beta-xylanase-like; K01181 endo-1,4-beta-xylanase [EC:3.2.1.8]	IPR001000; Glycoside hydrolase family 10 domain	IPR003305; Carbohydrate-binding, CenC-like
Table	VIT_03s0091g00920	3	7415296	7415826	+	Zfwd2 protein (ZFWD2)	ini:109156407	zinc finger CCCH domain-containing protein 48-like; K10260 F-box and WD-40 domain protein 7	IPR015943; WD40/YVTN repeat-like-containing domain	IPR017986; WD40-repeat-containing domain
Table	VIT_03s0017g00600	3	15251246	15254152	-	Calmodulin binding heat shock protein	vvi:100257422	transaldolase; K00616 transaldolase [EC:2.2.1.2]	NaN
Table	VIT_03s0017g00610	3	15262808	15265152	+	Unknown	gmx:102666933	disease resistance RPP13-like protein 4; K22038 volume-regulated anion channel	IPR032675; Leucine-rich repeat domain, L domain-like
Table	VIT_03s0017g02130	3	18807695	18807920	+	Zinc finger (C2H2 type) family	tms:TREMEDRAFT_73329	hypothetical protein; K03128 transcription initiation factor TFIID subunit 2	IPR003656; Zinc finger, BED-type	IPR007087; Zinc finger, C2H2
Table	VIT_03s0017g02140	3	18846514	18863447	+	Tetrahydroxychalcone 2'-glucosyltransferase	ag:AAL57240	6GT; betanidin 6-O-glucosyltransferase; K15775 betanidin 6-O-glucosyltransferase [EC:2.4.1.-]	IPR002213; UDP-glucuronosyl/UDP-glucosyltransferase
Table	VIT_04s0008g03670	4	3022802	3030630	+	Unknown	vvi:100243881	protein tesmin/TSO1-like CXC 6; K21776 protein lin-54	IPR005172; CRC domain	IPR028307; Lin-54 family
Table	VIT_04s0008g03680	4	3040505	3044783	+	Unknown protein	sob:CSE16_13440	hypothetical protein; K06889 uncharacterized protein	IPR029058; Alpha/Beta hydrolase fold	IPR029059; Alpha/beta hydrolase fold-5
Table	VIT_05s0020g00410	5	2215342	2322487	-	Unknown	vvi:100258011	uncharacterized LOC100258011; K19525 vacuolar protein sorting-associated protein 13A/C	IPR000008; C2 domain	IPR001849; Pleckstrin homology domain
Table	VIT_05s0020g00420	5	2340670	2343110	+	Polygalacturonase GH28	adu:107483353	polygalacturonase At1g48100; K01213 galacturan 1,4-alpha-galacturonidase [EC:3.2.1.67]	IPR000743; Glycoside hydrolase, family 28	IPR006626; Parallel beta-helix repeat
Table	VIT_05s0020g02980	5	4733971	4738431	-	Unknown	NaN		NaN
Table	VIT_05s0049g01490	5	8809324	8847176	-	Unknown	vvi:100266510	splicing factor U2af large subunit B; K12837 splicing factor U2AF 65 kDa subunit	IPR000504; RNA recognition motif domain	IPR012677; Nucleotide-binding alpha-beta plait domain
Table	VIT_05s0049g01500	5	8866548	8872222	+	Unknown	sind:105166581	uncharacterized protein LOC105166581; K00655 1-acyl-sn-glycerol-3-phosphate acyltransferase [EC:2.3.1.51]	NaN
Table	VIT_05s0049g01830	5	9257866	9260111	-	CCT motif constans-like	smo:SELMODRAFT_437336	hypothetical protein; K22377 E3 ubiquitin-protein ligase listerin [EC:2.3.2.27]	IPR010402; CCT domain
Table	VIT_05s0049g01840	5	9290342	9306886	+	Unknown	vvi:100249408	pre-mRNA-processing factor 19; K10599 pre-mRNA-processing factor 19 [EC:2.3.2.27]	IPR001680; WD40 repeat	IPR003613; U box domain
Table	VIT_05s0049g02350	5	10061109	10062088	-	Unknown	NaN		IPR023214; HAD-like domain
Table	VIT_05s0049g02360	5	10088503	10130235	+	DEAD/DEAH box helicase (RH10)	vvi:100261404	DEAD-box ATP-dependent RNA helicase 13; K14805 ATP-dependent RNA helicase DDX24/MAK5 [EC:3.6.4.13]	IPR000629; ATP-dependent RNA helicase DEAD-box, conserved site	IPR001650; Helicase, C-terminal
Table	VIT_05s0051g00090	5	10470727	10502738	-	Unknown	cyc:PCC7424_4392	BRCT domain protein; K12472 epidermal growth factor receptor substrate 15	NaN
Table	VIT_05s0051g00110	5	10533653	10534641	+	Unknown	vvi:100852677	probable glutathione S-transferase; K00799 glutathione S-transferase [EC:2.5.1.18]	IPR004045; Glutathione S-transferase, N-terminal	IPR010987; Glutathione S-transferase, C-terminal-like
Table	VIT_05s0051g00300	5	10802452	10807026	-	Unknown	fve:101303600	probable disease resistance protein At4g27220; K13459 disease resistance protein RPS2	IPR000157; Toll/interleukin-1 receptor homology (TIR) domain
Table	VIT_05s0051g00310	5	10852788	10853756	-	Unknown	vvi:100256295	probable glutathione S-transferase; K00799 glutathione S-transferase [EC:2.5.1.18]	IPR004046; Glutathione S-transferase, C-terminal	IPR010987; Glutathione S-transferase, C-terminal-like
Table	VIT_05s0051g00330	5	10874154	10886352	+	F-box domain containing protein	nnu:104607358	F-box protein GID2-like; K14495 F-box protein GID2	IPR001810; F-box domain
Table	VIT_05s0051g00720	5	11627678	11635904	+	3-ketoacyl-CoA thiolase PED1	vvi:100247651	3-ketoacyl-CoA thiolase 2, peroxisomal; K07513 acetyl-CoA acyltransferase 1 [EC:2.3.1.16]	IPR002155; Thiolase	IPR016039; Thiolase-like
Table	VIT_05s0051g00730	5	11700888	11720325	-	Unknown	pavi:110759111	uncharacterized protein LOC110759111 isoform X1; K22753 E3 ubiquitin-protein ligase RNF6 [EC:2.3.2.27]	IPR001841; Zinc finger, RING-type	IPR011016; Zinc finger, RING-CH-type
Table	VIT_05s0051g00740	5	11753657	11754227	-	Unknown	pavi:110759111	uncharacterized protein LOC110759111 isoform X1; K22753 E3 ubiquitin-protein ligase RNF6 [EC:2.3.2.27]	NaN
Table	VIT_05s0051g01080	5	13060246	13061243	-	Unknown	vvi:100244438	uncharacterized aarF domain-containing protein kinase 1; K08869 aarF domain-containing kinase	NaN
Table	VIT_05s0136g00040	5	13190069	13190368	+	Unknown	NaN		NaN
Table	VIT_06s0004g01160	6	1249200	1254061	+	10-formyltetrahydrofolate synthetase	vvi:100255218	formate--tetrahydrofolate ligase; K01938 formate--tetrahydrofolate ligase [EC:6.3.4.3]	IPR000559; Formate-tetrahydrofolate ligase, FTHFS	IPR020628; Formate-tetrahydrofolate ligase, FTHFS, conserved site
Table	VIT_06s0004g01200	6	1289364	1408779	+	Beta-1	vvi:100232893	CS; callose synthase 9; K11000 callose synthase [EC:2.4.1.-]	IPR003440; Glycosyl transferase, family 48	IPR026899; 1,3-beta-glucan synthase subunit FKS1-like, domain-1
Table	VIT_06s0004g01480	6	1828850	1850267	+	Lipoxygenase LOX1	vvi:100255333	linoleate 13S-lipoxygenase 2-1, chloroplastic; K00454 lipoxygenase [EC:1.13.11.12]	IPR000907; Lipoxygenase	IPR001024; PLAT/LH2 domain
Table	VIT_06s0004g02400	6	2854568	2862089	+	Unknown	egr:104421503	putative NAD kinase 3; K00858 NAD+ kinase [EC:2.7.1.23]	IPR021825; Protein RETICULATA-related
Table	VIT_06s0009g00130	6	9815632	9817406	-	No hit	NaN		IPR023473; AMMECR1
Table	VIT_06s0009g00190	6	10083833	10084117	-	Unknown	NaN		NaN
Table	VIT_06s0009g01130	6	12602824	12637547	-	Unknown	vvi:100247905	molybdopterin biosynthesis protein CNX1; K15376 gephyrin [EC:2.10.1.1 2.7.7.75]	IPR001453; MoaB/Mog domain	IPR005110; MoeA, N-terminal and linker domain
Table	VIT_06s0009g01140	6	12684861	12687590	+	Amino acid permease	vvi:100253027	vacuolar amino acid transporter 1; K15015 solute carrier family 32 (vesicular inhibitory amino acid transporter)	IPR013057; Amino acid transporter, transmembrane domain
Table	VIT_06s0009g03120	6	16266089	16267841	+	Cytochrome P450	vvi:100260154	phenylalanine N-monooxygenase; K12153 phenylalanine N-monooxygenase [EC:1.14.14.40]	IPR001128; Cytochrome P450	IPR002401; Cytochrome P450, E-class, group I
Table	VIT_06s0009g03130	6	16313817	16317109	+	Cytochrome P450	vvi:100260154	phenylalanine N-monooxygenase; K12153 phenylalanine N-monooxygenase [EC:1.14.14.40]	IPR001128; Cytochrome P450	IPR002401; Cytochrome P450, E-class, group I
Table	VIT_06s0061g00690	6	18191674	18230600	-	Unknown	vvi:100256907	DNA ligase 1; K10747 DNA ligase 1 [EC:6.5.1.1 6.5.1.6 6.5.1.7]	IPR000977; DNA ligase, ATP-dependent	IPR012308; DNA ligase, ATP-dependent, N-terminal
Table	VIT_06s0061g00810	6	18333330	18334782	-	Cyclin-dependent kinase regulatory subunit CKS2	vvi:100261930	cyclin-dependent kinases regulatory subunit 1; K02219 cyclin-dependent kinase regulatory subunit CKS1	IPR000789; Cyclin-dependent kinase, regulatory subunit
Table	VIT_06s0061g00820	6	18341077	18344322	-	Unknown	NaN		IPR016181; Acyl-CoA N-acyltransferase
Table	VIT_06s0061g00830	6	18344970	18357191	-	Unknown	spar:SPRG_05036	hypothetical protein; K11655 bromodomain adjacent to zinc finger domain protein 1A	IPR001965; Zinc finger, PHD-type	IPR011011; Zinc finger, FYVE/PHD-type
Table	VIT_06s0061g00840	6	18359055	18369317	-	Unknown	spar:SPRG_05036	hypothetical protein; K11655 bromodomain adjacent to zinc finger domain protein 1A	IPR000182; GNAT domain	IPR001965; Zinc finger, PHD-type
Table	VIT_06s0061g00850	6	18386525	18387540	+	Harpin-induced protein	cpep:111806851	chaperonin CPN60-like 2, mitochondrial; K04077 chaperonin GroEL	IPR004864; Late embryogenesis abundant protein, LEA-14		IPR023302; Peptidase S9A, N-terminal domain
Table	VIT_07s0005g01980	7	4422606	4424161	+	Glycosyl transferase family 8 protein	vvi:100250305	galactinol synthase 2; K18819 inositol 3-alpha-galactosyltransferase [EC:2.4.1.123]	IPR002495; Glycosyl transferase, family 8	IPR029044; Nucleotide-diphospho-sugar transferases
Table	VIT_07s0005g01990	7	4451878	4453784	+	Unknown	sind:105159827	pentatricopeptide repeat-containing protein At1g79540; K17964 leucine-rich PPR motif-containing protein, mitochondrial	IPR002885; Pentatricopeptide repeat
Table	VIT_07s0005g05990	7	10531495	10546864	+	N-acetylglucosaminyl-phosphatidylinositol de-N-acetylase	vvi:100855158	N-acetylglucosaminyl-phosphatidylinositol de-N-acetylase; K03434 N-acetylglucosaminylphosphatidylinositol deacetylase [EC:3.5.1.89]	IPR003737; N-acetylglucosaminyl phosphatidylinositol deacetylase-related	IPR024078; Putative deacetylase LmbE-like domain
Table	VIT_07s0005g06000	7	10631431	10632853	-	Pore-forming toxin-like protein Hfr-2	NaN		IPR005830; Aerolysin	IPR008998; Agglutinin domain
Table	VIT_07s0095g00590	7	13186670	13192409	+	Unknown	NaN		NaN
Table	VIT_07s0095g00600	7	13228902	13229275	-	Unknown	NaN		IPR026082; ABC transporter A, ABCA
Table	VIT_07s0191g00210	7	14998532	15015923	+	Unknown	vvi:100254070	ATP-dependent RNA helicase DEAH11, chloroplastic; K12818 ATP-dependent RNA helicase DHX8/PRP22 [EC:3.6.4.13]	IPR001650; Helicase, C-terminal	IPR001841; Zinc finger, RING-type	IPR016069; Translin, C-terminal
Table	VIT_07s0205g00060	7	15127097	15127732	-	Unknown	vvi:100262935	tRNA-dihydrouridine(20) synthase [NAD(P)+]-like; K05543 tRNA-dihydrouridine synthase 2 [EC:1.3.1.91]	IPR001269; tRNA-dihydrouridine synthase	IPR013785; Aldolase-type TIM barrel	IPR016069; Translin, C-terminal
Table	VIT_07s0205g00070	7	15148941	15149432	+	Phosphoenolpyruvate carboxykinase	vvi:100256754	phosphoenolpyruvate carboxykinase [ATP]; K01610 phosphoenolpyruvate carboxykinase (ATP) [EC:4.1.1.49]	IPR013035; Phosphoenolpyruvate carboxykinase, C-terminal		IPR016069; Translin, C-terminal
Table	VIT_07s0205g00080	7	15155548	15164884	+	Unknown	vvi:100241361	protein spt2; K15193 protein SPT2	IPR013256; Chromatin SPT2		IPR016069; Translin, C-terminal
Table	VIT_07s0129g00760	7	15983300	15984998	+	CYP81E1 Isoflavone 2'-hydroxylase	vvi:100266303	isoflavone 2'-hydroxylase; K13260 isoflavone/4'-methoxyisoflavone 2'-hydroxylase [EC:1.14.13.89 1.14.13.53]	IPR001128; Cytochrome P450	IPR002401; Cytochrome P450, E-class, group I
Table	VIT_07s0129g00770	7	16000963	16002159	+	CYP81D2	vvi:100266303	isoflavone 2'-hydroxylase; K13260 isoflavone/4'-methoxyisoflavone 2'-hydroxylase [EC:1.14.13.89 1.14.13.53]	IPR001128; Cytochrome P450	IPR002401; Cytochrome P450, E-class, group I
Table	VIT_07s0129g00790	7	16008001	16008525	+	Ribulose bisphosphate carboxylase/oxygenase large subunit	vvi:4025045	rbcL, ViviCp029; RuBisCO large subunit; K01601 ribulose-bisphosphate carboxylase large chain [EC:4.1.1.39]	IPR000685; Ribulose bisphosphate carboxylase, large subunit, C-terminal
Table	VIT_08s0056g00740	8	1066341	1073221	+	Unknown protein	pyo:PY17X_0112100	PY03350; leucine-rich repeat protein; K20478 golgin subfamily B member 1	NaN
Table	VIT_08s0056g00750	8	1081877	1107031	-	Unknown	mus:103989368	uncharacterized protein LOC103989368; K22565 COMM domain containing 9	NaN
Table	VIT_08s0056g00770	8	1149393	1205685	+	Unknown	vvi:100250127	regulation of nuclear pre-mRNA domain-containing protein 1B; K15559 regulator of Ty1 transposition protein 103	IPR006569; CID domain	IPR006903; RNA polymerase II-binding domain
Table	VIT_08s0056g01080	8	1571972	1580990	+	MATE efflux family protein	vvi:100241535	protein DETOXIFICATION 24; K03327 multidrug resistance protein, MATE family	IPR002528; Multi antimicrobial extrusion protein
Table	VIT_08s0056g01090	8	1625669	1627010	-	5'-3' exoribonuclease 2	vvi:100260845	5'-3' exoribonuclease 3; K12619 5'-3' exoribonuclease 2 [EC:3.1.13.-]	IPR027073; 5'-3' exoribonuclease
Table	VIT_08s0032g01030	8	5173669	5174662	+	Glutaredoxin	vvi:100259881	uncharacterized protein At5g39865; K17479 glutaredoxin domain-containing cysteine-rich protein 1	IPR002109; Glutaredoxin	IPR012336; Thioredoxin-like fold
Table	VIT_08s0032g01040	8	5188178	5192617	-	SYNC1 protein	dzi:111298350	heat shock protein 82-like; K04079 molecular chaperone HtpG	IPR019448; EEIG1/EHBP1 N-terminal domain
Table	VIT_08s0105g00340	8	7475910	7486661	-	Unknown	vvi:100248837	CTD small phosphatase-like protein; K15731 carboxy-terminal domain RNA polymerase II polypeptide A small phosphatase [EC:3.1.3.16]	IPR004274; FCP1 homology domain	IPR011948; Dullard phosphatase domain, eukaryotic
Table	VIT_08s0105g00350	8	7542314	7557322	+	Unknown	vvi:100253930	dnaJ homolog subfamily B member 1; K09510 DnaJ homolog subfamily B member 4	IPR001623; DnaJ domain	IPR002939; Chaperone DnaJ, C-terminal
Table	VIT_08s0105g00610	8	7981788	7982460	-	Phosphoethanolamine N-methyltransferase 1	vvi:100254279	phosphomethylethanolamine N-methyltransferase; K05929 phosphoethanolamine N-methyltransferase [EC:2.1.1.103]	NaN
Table	VIT_08s0217g00010	8	8077325	8081873	+	Unknown	vvi:100260918	mitochondrial succinate-fumarate transporter 1; K15100 solute carrier family 25 (mitochondrial citrate transporter), member 1	IPR002067; Mitochondrial carrier protein	IPR018108; Mitochondrial substrate/solute carrier
Table	VIT_08s0040g01070	8	12098665	12104651	+	Serine carboxypeptidase S10	vvi:109122998	serine carboxypeptidase-like 46; K16297 serine carboxypeptidase-like clade II [EC:3.4.16.-]	IPR001563; Peptidase S10, serine carboxypeptidase	IPR018202; Serine carboxypeptidase, serine active site
Table	VIT_08s0040g01090	8	12122749	12122961	-	Unknown	oeu:111377025	ATP-dependent Clp protease proteolytic subunit 5, chloroplastic-like; K01358 ATP-dependent Clp protease, protease subunit [EC:3.4.21.92]	IPR023562; Clp protease proteolytic subunit /Translocation-enhancing protein TepA	IPR029045; ClpP/crotonase-like domain
Table	VIT_08s0040g01100	8	12123187	12123466	-	S-adenosylmethionine synthetase 1 (SAM1)	NaN		NaN
Table	VIT_08s0040g01110	8	12127838	12130203	+	Serine carboxypeptidase II	vvi:100241438	serine carboxypeptidase-like 45; K16297 serine carboxypeptidase-like clade II [EC:3.4.16.-]	IPR001563; Peptidase S10, serine carboxypeptidase	IPR018202; Serine carboxypeptidase, serine active site
Table	VIT_08s0040g01130	8	12137642	12140264	+	Serine carboxypeptidase II	vvi:100256829	serine carboxypeptidase-like 45; K16297 serine carboxypeptidase-like clade II [EC:3.4.16.-]	IPR001563; Peptidase S10, serine carboxypeptidase	IPR018202; Serine carboxypeptidase, serine active site
Table	VIT_08s0040g01140	8	12150451	12157978	+	Serine carboxypeptidase K10B2.2 precursor	vvi:100260104	serine carboxypeptidase-like 45; K16297 serine carboxypeptidase-like clade II [EC:3.4.16.-]	IPR001563; Peptidase S10, serine carboxypeptidase	IPR018202; Serine carboxypeptidase, serine active site
Table	VIT_08s0040g01150	8	12159018	12162600	-	Unknown	vvi:100265504	10 kDa chaperonin, mitochondrial; K04078 chaperonin GroES	IPR011032; GroES-like	IPR020818; GroES chaperonin family
Table	VIT_08s0040g01160	8	12167580	12167729	-	Unknown	NaN		NaN
Table	VIT_08s0040g01210	8	12221244	12230964	-	Unknown	mcub:MCBB_0207	gno; Gluconate 5-dehydrogenase; K00046 gluconate 5-dehydrogenase [EC:1.1.1.69]	IPR002198; Short-chain dehydrogenase/reductase SDR	IPR002347; Glucose/ribitol dehydrogenase
Table	VIT_08s0040g01220	8	12250088	12253345	-	Auxin efflux carrier protein 10	vvi:100258578	probable auxin efflux carrier component 1b; K13947 auxin efflux carrier family	IPR004776; Auxin efflux carrier	IPR014024; Auxin efflux carrier, plant type
Table	VIT_08s0007g01460	8	15530516	15560058	+	Unknown	cpap:110814283	peptidyl-prolyl cis-trans isomerase PASTICCINO1-like; K09571 FK506-binding protein 4/5 [EC:5.2.1.8]	IPR001179; FKBP-type peptidyl-prolyl cis-trans isomerase domain	IPR001440; Tetratricopeptide repeat 1	IPR016069; Translin, C-terminal
Table	VIT_08s0007g02700	8	16793945	16794886	-	Unknown	ag:AAK38664	SDH; secoisolariciresinol dehydrogenase (EC:1.1.1.331); K19650 secoisolariciresinol dehydrogenase [EC:1.1.1.331]	IPR002198; Short-chain dehydrogenase/reductase SDR	IPR002347; Glucose/ribitol dehydrogenase	IPR016069; Translin, C-terminal
Table	VIT_08s0007g02710	8	16801152	16801955	+	Unknown	spen:107006555	secoisolariciresinol dehydrogenase-like; K09841 xanthoxin dehydrogenase [EC:1.1.1.288]	IPR002198; Short-chain dehydrogenase/reductase SDR	IPR002347; Glucose/ribitol dehydrogenase	IPR016069; Translin, C-terminal
Table	VIT_08s0007g02760	8	16821797	16823983	+	IAA-amino acid hydrolase 1 (ILR1)	vvi:100257930	IAA-amino acid hydrolase ILR1; K14664 IAA-amino acid hydrolase [EC:3.5.1.-]	IPR002933; Peptidase M20	IPR011650; Peptidase M20, dimerisation domain	IPR016069; Translin, C-terminal
Table	VIT_08s0007g02770	8	16829943	16832318	+	IAA-amino acid hydrolase 1 (ILR1)	vvi:100266557	IAA-amino acid hydrolase ILR1; K14664 IAA-amino acid hydrolase [EC:3.5.1.-]	IPR002933; Peptidase M20	IPR011650; Peptidase M20, dimerisation domain	IPR016069; Translin, C-terminal
Table	VIT_08s0007g04680	8	18624359	18625680	+	Expansin EXPA9	cam:101496320	expansin-A9-like; K20628 expansin	IPR002963; Expansin	IPR007112; Expansin/pollen allergen, DPBB domain	IPR016069; Translin, C-terminal
Table	VIT_08s0007g04700	8	18647026	18669041	+	Phosphatidylinositol-4-phosphate 5-kinase	vvi:100260604	phosphatidylinositol 4-phosphate 5-kinase 9; K00889 1-phosphatidylinositol-4-phosphate 5-kinase [EC:2.7.1.68]	IPR002498; Phosphatidylinositol-4-phosphate 5-kinase, core	IPR003409; MORN motif
Table	VIT_08s0007g04730	8	18708033	18708266	-	No hit	NaN		NaN
Table	VIT_08s0007g04740	8	18727703	18735885	+	RAB GTPase RAB_ALPHA	vvi:100267442	ras-related protein RABC2a; K07910 Ras-related protein Rab-18	IPR001806; Small GTPase superfamily	IPR002041; Ran GTPase
Table	VIT_08s0007g06980	8	20605334	20606378	+	Unknown	NaN		NaN
Table	VIT_08s0007g06990	8	20633800	20634435	-	Unknown	csat:104723377	isoleucine--tRNA ligase, chloroplastic/mitochondrial-like; K01870 isoleucyl-tRNA synthetase [EC:6.1.1.5]	IPR004265; Plant disease resistance response protein
Table	VIT_09s0002g04460	9	4061965	4064257	-	Peroxidase 48 (Atperox P48)	vvi:100254998	putative Peroxidase 48; K00430 peroxidase [EC:1.11.1.7]	IPR000823; Plant peroxidase	IPR002016; Haem peroxidase, plant/fungal/bacterial
Table	VIT_09s0002g04480	9	4065775	4072589	-	Unknown	vvi:100248097	kinesin-like protein KIN-13B; K10393 kinesin family member 2/24	IPR001752; Kinesin motor domain	IPR019821; Kinesin motor domain, conserved site
Table	VIT_09s0002g04490	9	4085576	4086904	+	PDX1 (pyridoxine biosynthesis 1.3)	vvi:100242970	pyridoxal 5'-phosphate synthase-like subunit PDX1.2; K06215 pyridoxal 5'-phosphate synthase pdxS subunit [EC:4.3.3.6]	IPR001852; Pyridoxal 5'-phosphate synthase subunit PdxS/SNZ	IPR011060; Ribulose-phosphate binding barrel
Table	VIT_09s0018g01630	9	18883888	18888387	+	TUBBY like protein 8 TLP8	ini:109165467	tubby-like protein 8; K19600 tubby-related protein 1	IPR000007; Tubby, C-terminal	IPR025659; Tubby C-terminal-like domain
Table	VIT_09s0018g01650	9	18937936	18941364	+	Wrinkled1 (AP2/ERBP)	vvi:100260401	AP2-like ethylene-responsive transcription factor At1g16060; K09285 AP2-like factor, ANT lineage	IPR001471; AP2/ERF domain	IPR016177; DNA-binding domain
Table	VIT_09s0054g00970	9	21824911	21840459	-	Unknown	aga:AgaP_AGAP004734	AGAP004734-PA; K04650 nuclear receptor co-repressor 1	NaN
Table	VIT_09s0054g01560	9	22560444	22560719	-	Unknown	NaN		NaN
Table	VIT_09s0054g01570	9	22579545	22589997	-	Strubbelig receptor family 5	pvu:PHAVU_010G165200g	hypothetical protein; K04733 interleukin-1 receptor-associated kinase 4 [EC:2.7.11.1]	IPR000719; Protein kinase domain	IPR001245; Serine-threonine/tyrosine-protein kinase catalytic domain
Table	VIT_09s0054g01580	9	22594352	22594471	-	Strubbelig receptor family 5	sly:101260828	protein STRUBBELIG-RECEPTOR FAMILY 7-like; K04733 interleukin-1 receptor-associated kinase 4 [EC:2.7.11.1]	IPR013210; Leucine-rich repeat-containing N-terminal, plant-type
Table	VIT_09s0054g01590	9	22597050	22602199	-	Unknown	NaN		IPR002913; START domain	IPR023393; START-like domain
Table	VIT_09s0054g01600	9	22603746	22613636	-	Unknown	vvi:100249606	uncharacterized LOC100249606; K20102 YTH domain-containing family protein	IPR007275; YTH domain
Table	VIT_09s0054g01610	9	22621407	22627046	-	Synaptic vesicle 2-related protein	rxy:Rxyl_1875	major facilitator superfamily MFS_1; K08369 MFS transporter, putative metabolite:H+ symporter	IPR005828; Major facilitator, sugar transporter-like	IPR005829; Sugar transporter, conserved site
Table	VIT_09s0054g01620	9	22633202	22640728	+	Unknown	cvr:CHLNCDRAFT_141917	hypothetical protein; K06236 collagen, type I, alpha	IPR001005; SANT/Myb domain	IPR006447; Myb domain, plants
Table	VIT_10s0003g03410	10	5642382	5647808	+	No hit	NaN		IPR011990; Tetratricopeptide-like helical domain
Table	VIT_10s0003g03420	10	5655548	5657121	+	Unknown	NaN		NaN
Table	VIT_11s0016g00940	11	809998	811969	+	Receptor	NaN		IPR015898; G-protein gamma-like domain
Table	VIT_11s0016g00950	11	812552	813288	-	No hit	pmum:103341445	LOW QUALITY PROTEIN: mediator of RNA polymerase II transcription subunit 25; K15168 mediator of RNA polymerase II transcription subunit 25	NaN
Table	VIT_11s0016g00960	11	814150	817167	-	Subtilase	nsy:104224633	uncharacterized protein LOC104224633; K15333 tRNA guanosine-2'-O-methyltransferase [EC:2.1.1.34]	IPR000209; Peptidase S8/S53 domain	IPR003137; PA domain
Table	VIT_11s0016g01250	11	1000358	1001752	+	Unknown	oeu:111408549	WD repeat-containing protein 26 homolog; K22382 WD repeat-containing protein 26	IPR014977; WRC domain	IPR014978; Glutamine-Leucine-Glutamine, QLQ
Table	VIT_11s0016g01260	11	1002834	1026894	-	Unknown	vvi:100252478	protein CTR9 homolog; K15176 RNA polymerase-associated protein CTR9	IPR001440; Tetratricopeptide repeat 1	IPR011990; Tetratricopeptide-like helical domain
Table	VIT_11s0016g02730	11	2168644	2170746	+	Unknown	NaN		NaN
Table	VIT_11s0016g02720	11	2163357	2168039	+	SNF7.1	vvi:100242218	vacuolar protein sorting-associated protein 32 homolog 2; K12194 charged multivesicular body protein 4	IPR005024; Snf7 family
Table	VIT_11s0016g02740	11	2170747	2172292	+	Unknown	pmum:107880078	carotenoid 9,10(9',10')-cleavage dioxygenase 1-like; K11159 carotenoid cleavage dioxygenase	IPR004294; Carotenoid oxygenase
Table	VIT_11s0016g02780	11	2193249	2194453	-	Unknown	vvi:100243880	transcription factor MYB36; K09422 transcription factor MYB, plant	IPR001005; SANT/Myb domain	IPR009057; Homeodomain-like
Table	VIT_11s0016g02790	11	2199317	2201227	-	Zinc finger (CCCH-type) family protein	apro:F751_1912	D-tyrosyl-tRNA(Tyr) deacylase; K07560 D-aminoacyl-tRNA deacylase [EC:3.1.1.96]	IPR000571; Zinc finger, CCCH-type
Table	VIT_11s0016g02800	11	2216733	2218964	+	Myo-inositol oxygenase	vvi:100254212	probable inositol oxygenase; K00469 inositol oxygenase [EC:1.13.99.1]	IPR007828; Inositol oxygenase
Table	VIT_11s0016g02800(VIT_11s0016g02800.t01:exon2:c.149+2A>T)					Unknown	NaN		NaN
Table	VIT_11s0016g02840	11	2285448	2288842	-	Adaptor-related protein complex 4	vvi:100249106	AP-4 complex subunit sigma; K12403 AP-4 complex subunit sigma-1	IPR011012; Longin-like domain	IPR016635; Adaptor protein complex, sigma subunit
Table	VIT_11s0016g02850	11	2299184	2306317	-	Phosphofructokinase	vvi:100243946	ATP-dependent 6-phosphofructokinase 3; K00850 6-phosphofructokinase 1 [EC:2.7.1.11]	IPR000023; Phosphofructokinase domain	IPR012004; Pyrophosphate-dependent phosphofructokinase TP0108-type
Table	VIT_11s0016g02870	11	2313394	2319205	+	Unknown	vvi:100266273	mitochondrial-processing peptidase subunit alpha; K01412 mitochondrial-processing peptidase subunit alpha [EC:3.4.24.64]	IPR001431; Peptidase M16, zinc-binding site	IPR007863; Peptidase M16, C-terminal
Table	VIT_11s0016g02880	11	2322026	2327404	+	NAC domain-containing protein 75	cfo:105256483	probable JmjC domain-containing histone demethylation protein 2C isoform X1; K15601 lysine-specific demethylase 3 [EC:1.14.11.-]	IPR003441; NAC domain
Table	VIT_11s0016g02890	11	2331743	2335643	-	Unknown	zju:107432787	putative dual specificity protein phosphatase DSP8; K14165 atypical dual specificity phosphatase [EC:3.1.3.16 3.1.3.48]	IPR000340; Dual specificity phosphatase, catalytic domain	IPR000387; Tyrosine specific protein phosphatases domain
Table	VIT_11s0016g02970	11	2377706	2381306	+	MAP kinase kinase 6	vvi:100252603	mitogen-activated protein kinase kinase 6; K04368 mitogen-activated protein kinase kinase 1 [EC:2.7.12.2]	IPR000719; Protein kinase domain	IPR002290; Serine/threonine/dual specificity protein kinase, catalytic domain
Table	VIT_11s0016g02980	11	2383682	2384646	+	Unknown	NaN		NaN
Table	VIT_11s0016g02990	11	2391718	2406810	+	Unknown	vvi:100261143	arginine--tRNA ligase, chloroplastic/mitochondrial; K01887 arginyl-tRNA synthetase [EC:6.1.1.19]	IPR001278; Arginine-tRNA ligase	IPR001412; Aminoacyl-tRNA synthetase, class I, conserved site
Table	VIT_11s0016g02990(VIT_11s0016g02990.t01:exon18:c.1803+2A>T)					Unknown	NaN		NaN
Table	VIT_11s0016g03000	11	2407890	2419883	+	Phosphoinositide 3-kinase regulatory subunit 4	vvi:100256057	probable serine/threonine-protein kinase vps15; K08333 phosphoinositide-3-kinase, regulatory subunit 4 [EC:2.7.11.1]	IPR000357; HEAT repeat	IPR000719; Protein kinase domain
Table	VIT_11s0016g03010	11	2421905	2430944	-	Glutamate carboxypeptidase 2	vvi:100247495	probable glutamate carboxypeptidase 2; K01301 N-acetylated-alpha-linked acidic dipeptidase [EC:3.4.17.21]	IPR003137; PA domain	IPR007365; Transferrin receptor-like, dimerisation domain
Table	VIT_11s0016g03020	11	2434599	2437702	+	Pectinesterase family	vvi:104880639	probable pectinesterase 53; K01051 pectinesterase [EC:3.1.1.11]	IPR000070; Pectinesterase, catalytic	IPR011050; Pectin lyase fold/virulence factor
Table	VIT_11s0016g03030	11	2439159	2441045	-	Calmodulin binding protein	csv:101220676	protein gar2; K14411 RNA-binding protein Musashi	IPR000048; IQ motif, EF-hand binding site	IPR025064; Domain of unknown function DUF4005
Table	VIT_11s0016g03040	11	2446664	2449892	+	Poly(A) polymerase	vvi:100268088	nuclear poly(A) polymerase 4; K14376 poly(A) polymerase [EC:2.7.7.19]	IPR002934; Polymerase, nucleotidyl transferase domain	IPR007010; Poly(A) polymerase, RNA-binding domain
Table	VIT_11s0016g03050	11	2454950	2456551	-	MATE efflux family protein	vvi:100262938	protein DETOXIFICATION 51; K03327 multidrug resistance protein, MATE family	IPR002528; Multi antimicrobial extrusion protein
Table	VIT_11s0016g03060	11	2465060	2466978	+	Unknown	cmo:103498127	hexokinase-1; K00844 hexokinase [EC:2.7.1.1]	NaN
Table	VIT_11s0016g03070	11	2470680	2477779	+	Unknown	vvi:100242358	HXK1; hexokinase-1; K00844 hexokinase [EC:2.7.1.1]	IPR001312; Hexokinase	IPR019807; Hexokinase, binding site	IPR027027; GOSR2/Membrin/Bos1
Table	VIT_11s0016g03080	11	2478085	2481786	-	Clavata1 receptor kinase (CLV1)	hbr:110639777	receptor-like protein kinase 5 isoform X1; K00924 kinase [EC:2.7.1.-]	IPR000719; Protein kinase domain	IPR001611; Leucine-rich repeat	IPR027027; GOSR2/Membrin/Bos1
Table	VIT_11s0016g03090	11	2482096	2486634	+	No hit	NaN		NaN		IPR027027; GOSR2/Membrin/Bos1
Table	VIT_11s0016g03100	11	2487195	2488352	-	Unknown	ges:VT84_17880	garR; 2-hydroxy-3-oxopropionate reductase; K00020 3-hydroxyisobutyrate dehydrogenase [EC:1.1.1.31]	IPR006115; 6-phosphogluconate dehydrogenase, NADP-binding	IPR008927; 6-phosphogluconate dehydrogenase C-terminal domain-like	IPR027027; GOSR2/Membrin/Bos1
Table	VIT_11s0016g03120	11	2501399	2503513	+	Unknown	vvi:100242436	uncharacterized LOC100242436; K15507 21S rRNA (GM2251-2'-O)-methyltransferase [EC:2.1.1.-]	IPR001537; tRNA/rRNA methyltransferase, SpoU type	IPR004441; RNA methyltransferase TrmH family	IPR027027; GOSR2/Membrin/Bos1
Table	VIT_11s0016g03130	11	2508651	2516201	+	Ceramide glucosyltransferase	lja:Lj4g3v3044950.1	Lj4g3v3044950.1; -; K00720 ceramide glucosyltransferase [EC:2.4.1.80]	IPR025993; Ceramide glucosyltransferase	IPR029044; Nucleotide-diphospho-sugar transferases	IPR027027; GOSR2/Membrin/Bos1
Table	VIT_11s0016g03140	11	2518467	2520600	+	ERD7 (EARLY-responsive TO dehydration 7)	tcc:18607561	uncharacterized LOC18607561; K19366 spartin	IPR009686; Senescence/spartin-associated		IPR027027; GOSR2/Membrin/Bos1
Table	VIT_11s0016g03150	11	2521015	2527145	+	Unknown	vvi:100254132	uncharacterized LOC100254132; K15463 tRNA A64-2'-O-ribosylphosphate transferase [EC:2.4.2.-]	IPR007306; tRNA A64-2'-O-ribosylphosphate transferase	IPR029021; Protein-tyrosine phosphatase-like
Table	VIT_11s0016g03160	11	2530796	2536294	+	Unknown	vvi:100249029	putative ABC transporter B family member 8; K05658 ATP-binding cassette, subfamily B (MDR/TAP), member 1 [EC:3.6.3.44]	IPR003439; ABC transporter-like	IPR003593; AAA+ ATPase domain
Table	VIT_11s0016g03170	11	2543892	2547079	-	Arabidopsis histidine phosphotransfer AHP4	vvi:100243875	histidine-containing phosphotransfer protein 4; K14497 protein phosphatase 2C [EC:3.1.3.16]	IPR008207; Signal transduction histidine kinase, phosphotransfer (Hpt) domain
Table	VIT_11s0016g03180	11	2548103	2561412	-	ABI1 (ABA insensitive 1)	vvi:109121390	probable protein phosphatase 2C 68; K14497 protein phosphatase 2C [EC:3.1.3.16]	IPR000222; PPM-type phosphatase, divalent cation binding	IPR001932; PPM-type phosphatase domain
Table	VIT_11s0016g03190	11	2563204	2564128	+	Unknown	cmax:111465331	E3 ubiquitin-protein ligase RNF181-like; K22378 E3 ubiquitin-protein ligase RNF181 [EC:2.3.2.27]	IPR001841; Zinc finger, RING-type	IPR013083; Zinc finger, RING/FYVE/PHD-type
Table	VIT_11s0016g03200	11	2568013	2573551	+	Gibberellin oxidase	apro:F751_5469	Adenine/guanine permease AZG1; K06901 putative MFS transporter, AGZA family, xanthine/uracil permease	IPR002283; Isopenicillin N synthase	IPR005123; Oxoglutarate/iron-dependent dioxygenase
Table	VIT_11s0016g05560	11	4949818	4954844	-	Glucan endo-1	pop:7482904	glucan endo-1,3-beta-glucosidase 3 isoform X1; K19891 glucan endo-1,3-beta-glucosidase 1/2/3 [EC:3.2.1.39]	IPR000490; Glycoside hydrolase family 17	IPR013781; Glycoside hydrolase, catalytic domain
Table	VIT_11s0016g05570	11	4969492	4976701	+	Thylakoid lumenal 16.5 kDa protein	pda:103713933	transportin-1-like; K18752 transportin-1	NaN
Table	VIT_11s0016g05890	11	5478098	5502445	-	Unknown	NaN		IPR005607; BSD domain
Table	VIT_11s0065g00170	11	13588641	13607268	-	Unknown	mdm:103401427	uncharacterized LOC103401427; K13415 protein brassinosteroid insensitive 1 [EC:2.7.10.1 2.7.11.1]	IPR004333; Transcription factor, SBP-box
Table	VIT_11s0065g00180	11	13642812	13697869	-	Unknown	cann:107858750	cytochrome f-like; K02634 apocytochrome f	IPR004282; Chloroplast envelope membrane protein, CemA
Table	VIT_12s0034g00240	12	15672803	15717066	+	Unknown	vvi:100241228	mitogen-activated protein kinase kinase kinase 1; K13414 mitogen-activated protein kinase kinase kinase 1 [EC:2.7.11.25]	IPR000719; Protein kinase domain	IPR001245; Serine-threonine/tyrosine-protein kinase catalytic domain
Table	VIT_12s0034g00290	12	15762397	15768743	-	Unknown	vvi:100251052	kinetochore protein ndc80; K11547 kinetochore protein NDC80	NaN
Table	VIT_12s0034g00310	12	15807684	15818086	+	TIR-NBS disease resistance	mdm:103451426	serine/threonine-protein kinase pakG-like; K13414 mitogen-activated protein kinase kinase kinase 1 [EC:2.7.11.25]	IPR000157; Toll/interleukin-1 receptor homology (TIR) domain
Table	VIT_13s0067g01940	13	1064836	1065580	-	Unknown	vvi:100256965	abscisic acid receptor PYL4; K14496 abscisic acid receptor PYR/PYL family	IPR019587; Polyketide cyclase/dehydrase	IPR023393; START-like domain	IPR032675; Leucine-rich repeat domain, L domain-like
Table	VIT_13s0067g01950	13	1072521	1078044	-	Chromatin remodeling 42	vvi:100250037	SNF2 domain-containing protein CLASSY 1; K10875 DNA repair and recombination protein RAD54 and RAD54-like protein [EC:3.6.4.-]	IPR000330; SNF2-related, N-terminal domain	IPR001650; Helicase, C-terminal	IPR032675; Leucine-rich repeat domain, L domain-like
Table	VIT_13s0067g01960	13	1081303	1084157	-	Dehydration-responsive element-binding protein 2C	nsy:104236469	dehydration-responsive element-binding protein 2A-like; K09286 EREBP-like factor	IPR001471; AP2/ERF domain	IPR016177; DNA-binding domain	IPR032675; Leucine-rich repeat domain, L domain-like
Table	VIT_13s0064g00400	13	21969333	21981286	-	Unknown	ppp:112285773	pentatricopeptide repeat-containing protein At1g74850, chloroplastic-like; K17710 pentatricopeptide repeat domain-containing protein 1	IPR002885; Pentatricopeptide repeat	IPR011990; Tetratricopeptide-like helical domain	IPR032675; Leucine-rich repeat domain, L domain-like
Table	VIT_13s0064g01280	13	23143227	23151444	+	Unknown	vvi:100855141	SURP and G-patch domain-containing protein 1-like protein; K13096 splicing factor 4	IPR000061; SWAP/Surp	IPR000467; G-patch domain	IPR032675; Leucine-rich repeat domain, L domain-like
Table	VIT_13s0320g00070	13	24372721	24391093	+	Myosin-like protein XIF	vvi:100266530	myosin-12; K10357 myosin V	IPR000048; IQ motif, EF-hand binding site	IPR001609; Myosin head, motor domain
Table	VIT_14s0060g00390	14	371097	372452	-	Unknown	vvi:100242515	pectinesterase; K01051 pectinesterase [EC:3.1.1.11]	IPR000070; Pectinesterase, catalytic	IPR006501; Pectinesterase inhibitor domain
Table	VIT_14s0060g00400	14	387626	389833	-	Unknown	pda:103707812	pentatricopeptide repeat-containing protein At5g61990, mitochondrial-like; K17964 leucine-rich PPR motif-containing protein, mitochondrial	IPR002885; Pentatricopeptide repeat
Table	VIT_14s0030g00780	14	5009152	5010295	+	Unknown	NaN		IPR001849; Pleckstrin homology domain
Table	VIT_14s0030g00800	14	5048946	5054130	+	Unknown protein	NaN		NaN
Table	VIT_14s0006g01600	14	17887103	17887822	+	Unknown	NaN		NaN
Table	VIT_14s0006g01610	14	17922930	17923676	+	PMI2 (plastid movement impaired 2)	sot:102596686	7-deoxyloganetic acid glucosyltransferase-like; K21373 7-deoxyloganetic acid glucosyltransferase [EC:2.4.1.323]	IPR025322; Protein of unknown function DUF4228, plant
Table	VIT_14s0006g01750	14	18275500	18288063	+	Unknown	pxb:103961028	uncharacterized protein LOC103961028 isoform X1; K00604 methionyl-tRNA formyltransferase [EC:2.1.2.9]	NaN
Table	VIT_14s0006g01950	14	18722218	18725645	-	DNA excision repair protein ERCC-6	vvi:100255704	E3 ubiquitin-protein ligase UPL2; K10592 E3 ubiquitin-protein ligase HUWE1 [EC:2.3.2.26]	NaN
Table	VIT_14s0006g01960	14	18769797	18770281	+	Unknown	NaN		NaN
Table	VIT_14s0006g02100	14	19129347	19130992	-	No hit	rcu:8265009	integrin-linked protein kinase 1 isoform X2; K06272 integrin-linked kinase [EC:2.7.11.1]	NaN
Table	VIT_14s0006g02120	14	19211208	19212047	+	Unknown	cpap:110814576	protein RNA-directed DNA methylation 3-like; K15172 transcription elongation factor SPT5	IPR005100; Transcription elongation factor Spt5, NGN domain
Table	VIT_14s0006g02130	14	19228974	19229791	-	Unknown	cit:102626655	uncharacterized protein LOC102626655 isoform X8; K08592 sentrin-specific protease 1 [EC:3.4.22.68]	IPR003653; Ulp1 protease family, C-terminal catalytic domain
Table	VIT_14s0006g02140	14	19246798	19248528	-	Cis-zeatin O-beta-D-glucosyltransferase	ath:AT2G36770	UDP-Glycosyltransferase superfamily protein; K13496 UDP-glucosyl transferase 73C [EC:2.4.1.-]	IPR002213; UDP-glucuronosyl/UDP-glucosyltransferase
Table	VIT_14s0083g00970	14	23215781	23219760	-	Unknown	vvi:100266932	60S ribosomal protein L7a-like; K02936 large subunit ribosomal protein L7Ae	IPR001921; Ribosomal protein L7A/L8	IPR004037; Ribosomal protein L7Ae conserved site
Table	VIT_14s0083g00980	14	23255198	23256315	-	Pollen Ole e 1 allergen and extensin	mdm:103411406	isoprenylcysteine alpha-carbonyl methylesterase ICME-like; K15889 prenylcysteine alpha-carboxyl methylesterase [EC:3.1.1.-]	NaN
Table	VIT_14s0068g00520	14	24253217	24259740	+	Unknown	NaN		IPR001810; F-box domain
Table	VIT_14s0068g00600	14	24335233	24336088	-	Alpha-expansin 19	pxb:103930987	expansin-A25-like; K20628 expansin	IPR002963; Expansin	IPR007112; Expansin/pollen allergen, DPBB domain
Table	VIT_14s0068g00700	14	24492483	24497875	-	Unknown	vvi:100265170	uncharacterized LOC100265170; K13144 integrator complex subunit 7	IPR011989; Armadillo-like helical	IPR016024; Armadillo-type fold
[truncated: 586 more rows]
